# Supplementary material for: A scalable method for preparing Cu electrocatalysts that convert CO2 into C2+ products
Source: Nat Commun. 2020 Jul 17;11:3622. doi: 10.1038/s41467-020-16998-9 (PMC7368024; doi:10.1038/s41467-020-16998-9)
Supplement: Supplementary file 2 — Source Data [file 41467_2020_16998_MOESM2_ESM.xlsx]

## Sheet: Figure 2a
Figure 2a	GI-XRD patterns of the original electropolished Cu foil
					ICDD-PDF#	00-004-0836
		Intensity			Intensity	Miller index
	2theta	Electropolished Cu		2theta	Cu
	24	4		43.2966	100	111
	24.01	6		50.433	46	200
	24.02	3		74.1303	20	220
	24.03	8		89.9307	17	311
	24.04	4		95.1394	5	222
	24.05	4
	24.06	5
	24.07	6
	24.08	8
	24.09	7
	24.1	3
	24.11	9
	24.12	9
	24.13	6
	24.14	12
	24.15	11
	24.16	7
	24.17	7
	24.18	3
	24.19	8
	24.2	5
	24.21	7
	24.22	1
	24.23	8
	24.24	3
	24.25	1
	24.26	7
	24.27	7
	24.28	10
	24.29	6
	24.3	7
	24.31	11
	24.32	1
	24.33	8
	24.34	10
	24.35	9
	24.36	6
	24.37	4
	24.38	3
	24.39	4
	24.4	5
	24.41	2
	24.42	7
	24.43	5
	24.44	11
	24.45	5
	24.46	7
	24.47	9
	24.48	6
	24.49	4
	24.5	5
	24.51	7
	24.52	9
	24.53	3
	24.54	6
	24.55	6
	24.56	10
	24.57	5
	24.58	7
	24.59	4
	24.6	8
	24.61	5
	24.62	2
	24.63	7
	24.64	5
	24.65	8
	24.66	6
	24.67	5
	24.68	1
	24.69	10
	24.7	5
	24.71	9
	24.72	5
	24.73	4
	24.74	7
	24.75	4
	24.76	2
	24.77	4
	24.78	6
	24.79	10
	24.8	3
	24.81	6
	24.82	9
	24.83	6
	24.84	5
	24.85	6
	24.86	4
	24.87	6
	24.88	8
	24.89	2
	24.9	3
	24.91	4
	24.92	6
	24.93	9
	24.94	5
	24.95	4
	24.96	3
	24.97	5
	24.98	5
	24.99	7
	25	3
	25.01	11
	25.02	5
	25.03	4
	25.04	3
	25.05	5
	25.06	6
	25.07	2
	25.08	3
	25.09	3
	25.1	6
	25.11	4
	25.12	4
	25.13	6
	25.14	4
	25.15	7
	25.16	4
	25.17	6
	25.18	6
	25.19	5
	25.2	8
	25.21	3
	25.22	5
	25.23	8
	25.24	7
	25.25	3
	25.26	4
	25.27	7
	25.28	8
	25.29	5
	25.3	4
	25.31	5
	25.32	6
	25.33	8
	25.34	6
	25.35	5
	25.36	3
	25.37	4
	25.38	5
	25.39	4
	25.4	8
	25.41	5
	25.42	9
	25.43	12
	25.44	13
	25.45	4
	25.46	6
	25.47	7
	25.48	5
	25.49	3
	25.5	6
	25.51	7
	25.52	6
	25.53	7
	25.54	4
	25.55	5
	25.56	2
	25.57	9
	25.58	3
	25.59	4
	25.6	5
	25.61	3
	25.62	5
	25.63	8
	25.64	7
	25.65	6
	25.66	2
	25.67	5
	25.68	4
	25.69	1
	25.7	8
	25.71	4
	25.72	7
	25.73	9
	25.74	1
	25.75	8
	25.76	5
	25.77	9
	25.78	5
	25.79	3
	25.8	2
	25.81	7
	25.82	4
	25.83	8
	25.84	1
	25.85	4
	25.86	11
	25.87	10
	25.88	1
	25.89	4
	25.9	6
	25.91	2
	25.92	2
	25.93	4
	25.94	7
	25.95	2
	25.96	7
	25.97	4
	25.98	4
	25.99	7
	26	5
	26.01	7
	26.02	6
	26.03	8
	26.04	4
	26.05	10
	26.06	2
	26.07	9
	26.08	5
	26.09	5
	26.1	3
	26.11	5
	26.12	10
	26.13	6
	26.14	4
	26.15	4
	26.16	4
	26.17	4
	26.18	5
	26.19	2
	26.2	4
	26.21	5
	26.22	9
	26.23	3
	26.24	5
	26.25	5
	26.26	4
	26.27	7
	26.28	10
	26.29	4
	26.3	3
	26.31	4
	26.32	5
	26.33	5
	26.34	3
	26.35	3
	26.36	5
	26.37	6
	26.38	6
	26.39	3
	26.4	4
	26.41	2
	26.42	6
	26.43	3
	26.44	1
	26.45	5
	26.46	6
	26.47	2
	26.48	3
	26.49	3
	26.5	4
	26.51	7
	26.52	5
	26.53	4
	26.54	5
	26.55	8
	26.56	3
	26.57	6
	26.58	7
	26.59	0
	26.6	3
	26.61	5
	26.62	4
	26.63	5
	26.64	6
	26.65	3
	26.66	6
	26.67	4
	26.68	4
	26.69	1
	26.7	4
	26.71	4
	26.72	8
	26.73	9
	26.74	5
	26.75	2
	26.76	13
	26.77	4
	26.78	6
	26.79	3
	26.8	2
	26.81	0
	26.82	1
	26.83	8
	26.84	2
	26.85	4
	26.86	3
	26.87	5
	26.88	5
	26.89	11
	26.9	8
	26.91	3
	26.92	5
	26.93	5
	26.94	7
	26.95	7
	26.96	1
	26.97	3
	26.98	4
	26.99	3
	27	2
	27.01	4
	27.02	7
	27.03	4
	27.04	2
	27.05	5
	27.06	4
	27.07	3
	27.08	3
	27.09	7
	27.1	6
	27.11	6
	27.12	4
	27.13	6
	27.14	6
	27.15	3
	27.16	7
	27.17	2
	27.18	2
	27.19	6
	27.2	4
	27.21	6
	27.22	5
	27.23	2
	27.24	3
	27.25	5
	27.26	5
	27.27	4
	27.28	5
	27.29	7
	27.3	5
	27.31	3
	27.32	6
	27.33	3
	27.34	3
	27.35	3
	27.36	3
	27.37	4
	27.38	6
	27.39	8
	27.4	1
	27.41	3
	27.42	5
	27.43	5
	27.44	6
	27.45	7
	27.46	4
	27.47	5
	27.48	3
	27.49	9
	27.5	4
	27.51	5
	27.52	2
	27.53	6
	27.54	13
	27.55	4
	27.56	8
	27.57	6
	27.58	4
	27.59	3
	27.6	2
	27.61	2
	27.62	3
	27.63	5
	27.64	4
	27.65	0
	27.66	5
	27.67	4
	27.68	6
	27.69	4
	27.7	5
	27.71	3
	27.72	2
	27.73	5
	27.74	4
	27.75	9
	27.76	4
	27.77	5
	27.78	8
	27.79	9
	27.8	8
	27.81	10
	27.82	3
	27.83	2
	27.84	3
	27.85	5
	27.86	3
	27.87	8
	27.88	3
	27.89	5
	27.9	3
	27.91	8
	27.92	3
	27.93	7
	27.94	4
	27.95	6
	27.96	4
	27.97	1
	27.98	7
	27.99	4
	28	8
	28.01	7
	28.02	3
	28.03	5
	28.04	4
	28.05	3
	28.06	4
	28.07	5
	28.08	8
	28.09	2
	28.1	6
	28.11	4
	28.12	4
	28.13	3
	28.14	3
	28.15	4
	28.16	6
	28.17	6
	28.18	7
	28.19	9
	28.2	5
	28.21	7
	28.22	4
	28.23	0
	28.24	6
	28.25	4
	28.26	3
	28.27	3
	28.28	6
	28.29	3
	28.3	9
	28.31	6
	28.32	8
	28.33	3
	28.34	3
	28.35	5
	28.36	4
	28.37	7
	28.38	3
	28.39	2
	28.4	1
	28.41	5
	28.42	5
	28.43	4
	28.44	5
	28.45	5
	28.46	1
	28.47	6
	28.48	2
	28.49	7
	28.5	7
	28.51	3
	28.52	4
	28.53	4
	28.54	9
	28.55	3
	28.56	4
	28.57	2
	28.58	3
	28.59	6
	28.6	5
	28.61	5
	28.62	2
	28.63	3
	28.64	3
	28.65	5
	28.66	7
	28.67	7
	28.68	5
	28.69	2
	28.7	2
	28.71	8
	28.72	4
	28.73	2
	28.74	7
	28.75	3
	28.76	4
	28.77	6
	28.78	2
	28.79	2
	28.8	3
	28.81	5
	28.82	8
	28.83	5
	28.84	4
	28.85	4
	28.86	7
	28.87	8
	28.88	4
	28.89	2
	28.9	2
	28.91	4
	28.92	5
	28.93	7
	28.94	5
	28.95	6
	28.96	2
	28.97	11
	28.98	6
	28.99	5
	29	4
	29.01	2
	29.02	6
	29.03	2
	29.04	3
	29.05	10
	29.06	4
	29.07	5
	29.08	7
	29.09	5
	29.1	10
	29.11	3
	29.12	0
	29.13	4
	29.14	5
	29.15	6
	29.16	4
	29.17	2
	29.18	7
	29.19	6
	29.2	8
	29.21	3
	29.22	6
	29.23	4
	29.24	6
	29.25	5
	29.26	2
	29.27	4
	29.28	8
	29.29	7
	29.3	3
	29.31	2
	29.32	4
	29.33	3
	29.34	6
	29.35	7
	29.36	8
	29.37	9
	29.38	4
	29.39	3
	29.4	5
	29.41	10
	29.42	4
	29.43	6
	29.44	6
	29.45	8
	29.46	4
	29.47	5
	29.48	3
	29.49	5
	29.5	3
	29.51	4
	29.52	6
	29.53	2
	29.54	4
	29.55	6
	29.56	2
	29.57	5
	29.58	2
	29.59	5
	29.6	2
	29.61	5
	29.62	5
	29.63	4
	29.64	10
	29.65	5
	29.66	4
	29.67	4
	29.68	10
	29.69	7
	29.7	1
	29.71	2
	29.72	4
	29.73	4
	29.74	4
	29.75	5
	29.76	6
	29.77	6
	29.78	7
	29.79	7
	29.8	6
	29.81	7
	29.82	2
	29.83	7
	29.84	5
	29.85	8
	29.86	2
	29.87	5
	29.88	5
	29.89	5
	29.9	1
	29.91	3
	29.92	8
	29.93	6
	29.94	1
	29.95	3
	29.96	2
	29.97	2
	29.98	7
	29.99	2
	30	8
	30.01	1
	30.02	3
	30.03	1
	30.04	1
	30.05	5
	30.06	2
	30.07	3
	30.08	4
	30.09	8
	30.1	3
	30.11	3
	30.12	2
	30.13	3
	30.14	0
	30.15	1
	30.16	2
	30.17	9
	30.18	4
	30.19	2
	30.2	5
	30.21	5
	30.22	3
	30.23	8
	30.24	4
	30.25	4
	30.26	2
	30.27	4
	30.28	1
	30.29	5
	30.3	6
	30.31	5
	30.32	3
	30.33	2
	30.34	6
	30.35	4
	30.36	8
	30.37	4
	30.38	2
	30.39	4
	30.4	5
	30.41	8
	30.42	5
	30.43	3
	30.44	5
	30.45	5
	30.46	5
	30.47	5
	30.48	3
	30.49	6
	30.5	2
	30.51	9
	30.52	2
	30.53	3
	30.54	2
	30.55	5
	30.56	3
	30.57	2
	30.58	2
	30.59	5
	30.6	4
	30.61	2
	30.62	2
	30.63	6
	30.64	4
	30.65	3
	30.66	5
	30.67	4
	30.68	6
	30.69	4
	30.7	2
	30.71	5
	30.72	2
	30.73	1
	30.74	4
	30.75	1
	30.76	5
	30.77	4
	30.78	3
	30.79	5
	30.8	5
	30.81	4
	30.82	8
	30.83	9
	30.84	1
	30.85	4
	30.86	3
	30.87	3
	30.88	4
	30.89	0
	30.9	9
	30.91	3
	30.92	5
	30.93	4
	30.94	1
	30.95	5
	30.96	2
	30.97	6
	30.98	4
	30.99	4
	31	3
	31.01	6
	31.02	2
	31.03	4
	31.04	4
	31.05	3
	31.06	1
	31.07	1
	31.08	7
	31.09	2
	31.1	8
	31.11	2
	31.12	4
	31.13	2
	31.14	3
	31.15	1
	31.16	9
	31.17	3
	31.18	1
	31.19	4
	31.2	5
	31.21	7
	31.22	3
	31.23	6
	31.24	6
	31.25	8
	31.26	4
	31.27	3
	31.28	7
	31.29	3
	31.3	2
	31.31	3
	31.32	6
	31.33	6
	31.34	2
	31.35	5
	31.36	2
	31.37	5
	31.38	6
	31.39	1
	31.4	4
	31.41	5
	31.42	3
	31.43	4
	31.44	3
	31.45	3
	31.46	6
	31.47	4
	31.48	7
	31.49	4
	31.5	2
	31.51	4
	31.52	2
	31.53	3
	31.54	4
	31.55	3
	31.56	3
	31.57	6
	31.58	3
	31.59	3
	31.6	5
	31.61	6
	31.62	6
	31.63	5
	31.64	7
	31.65	6
	31.66	5
	31.67	1
	31.68	2
	31.69	7
	31.7	1
	31.71	6
	31.72	1
	31.73	1
	31.74	6
	31.75	6
	31.76	5
	31.77	4
	31.78	3
	31.79	6
	31.8	6
	31.81	5
	31.82	3
	31.83	5
	31.84	2
	31.85	6
	31.86	7
	31.87	3
	31.88	7
	31.89	7
	31.9	7
	31.91	3
	31.92	5
	31.93	3
	31.94	6
	31.95	3
	31.96	4
	31.97	7
	31.98	1
	31.99	5
	32	7
	32.01	3
	32.02	1
	32.03	1
	32.04	7
	32.05	3
	32.06	6
	32.07	1
	32.08	3
	32.09	6
	32.1	4
	32.11	2
	32.12	5
	32.13	5
	32.14	5
	32.15	3
	32.16	8
	32.17	6
	32.18	3
	32.19	1
	32.2	2
	32.21	3
	32.22	7
	32.23	4
	32.24	0
	32.25	0
	32.26	1
	32.27	2
	32.28	6
	32.29	4
	32.3	6
	32.31	5
	32.32	5
	32.33	5
	32.34	3
	32.35	3
	32.36	1
	32.37	2
	32.38	6
	32.39	9
	32.4	3
	32.41	3
	32.42	3
	32.43	3
	32.44	0
	32.45	6
	32.46	4
	32.47	4
	32.48	3
	32.49	5
	32.5	6
	32.51	4
	32.52	4
	32.53	5
	32.54	2
	32.55	6
	32.56	3
	32.57	4
	32.58	5
	32.59	2
	32.6	6
	32.61	2
	32.62	3
	32.63	2
	32.64	2
	32.65	5
	32.66	3
	32.67	1
	32.68	5
	32.69	3
	32.7	3
	32.71	7
	32.72	7
	32.73	4
	32.74	6
	32.75	5
	32.76	7
	32.77	1
	32.78	4
	32.79	1
	32.8	2
	32.81	0
	32.82	1
	32.83	5
	32.84	4
	32.85	7
	32.86	7
	32.87	3
	32.88	3
	32.89	2
	32.9	2
	32.91	9
	32.92	4
	32.93	5
	32.94	6
	32.95	2
	32.96	5
	32.97	2
	32.98	2
	32.99	4
	33	3
	33.01	2
	33.02	3
	33.03	1
	33.04	3
	33.05	4
	33.06	2
	33.07	4
	33.08	4
	33.09	3
	33.1	5
	33.11	3
	33.12	3
	33.13	4
	33.14	3
	33.15	2
	33.16	3
	33.17	2
	33.18	5
	33.19	5
	33.2	5
	33.21	0
	33.22	3
	33.23	2
	33.24	5
	33.25	2
	33.26	4
	33.27	2
	33.28	1
	33.29	3
	33.3	1
	33.31	5
	33.32	4
	33.33	2
	33.34	6
	33.35	4
	33.36	1
	33.37	1
	33.38	3
	33.39	2
	33.4	5
	33.41	4
	33.42	3
	33.43	7
	33.44	7
	33.45	6
	33.46	6
	33.47	9
	33.48	4
	33.49	6
	33.5	3
	33.51	3
	33.52	3
	33.53	5
	33.54	6
	33.55	4
	33.56	8
	33.57	4
	33.58	9
	33.59	2
	33.6	6
	33.61	5
	33.62	4
	33.63	5
	33.64	10
	33.65	2
	33.66	7
	33.67	1
	33.68	6
	33.69	2
	33.7	4
	33.71	1
	33.72	2
	33.73	5
	33.74	2
	33.75	6
	33.76	5
	33.77	2
	33.78	1
	33.79	2
	33.8	3
	33.81	8
	33.82	7
	33.83	2
	33.84	0
	33.85	3
	33.86	2
	33.87	3
	33.88	3
	33.89	2
	33.9	4
	33.91	5
	33.92	4
	33.93	2
	33.94	7
	33.95	8
	33.96	4
	33.97	3
	33.98	3
	33.99	2
	34	4
	34.01	7
	34.02	5
	34.03	1
	34.04	3
	34.05	2
	34.06	4
	34.07	3
	34.08	5
	34.09	1
	34.1	4
	34.11	8
	34.12	4
	34.13	4
	34.14	3
	34.15	6
	34.16	3
	34.17	4
	34.18	9
	34.19	6
	34.2	1
	34.21	1
	34.22	2
	34.23	5
	34.24	1
	34.25	2
	34.26	4
	34.27	5
	34.28	1
	34.29	6
	34.3	2
	34.31	0
	34.32	11
	34.33	5
	34.34	4
	34.35	2
	34.36	2
	34.37	4
	34.38	0
	34.39	3
	34.4	3
	34.41	2
	34.42	3
	34.43	2
	34.44	3
	34.45	3
	34.46	4
	34.47	3
	34.48	3
	34.49	4
	34.5	7
	34.51	3
	34.52	7
	34.53	5
	34.54	6
	34.55	4
	34.56	5
	34.57	3
	34.58	3
	34.59	4
	34.6	0
	34.61	5
	34.62	0
	34.63	4
	34.64	5
	34.65	8
	34.66	1
	34.67	1
	34.68	1
	34.69	2
	34.7	3
	34.71	3
	34.72	6
	34.73	3
	34.74	2
	34.75	6
	34.76	3
	34.77	3
	34.78	3
	34.79	1
	34.8	2
	34.81	4
	34.82	2
	34.83	3
	34.84	5
	34.85	5
	34.86	3
	34.87	2
	34.88	4
	34.89	5
	34.9	1
	34.91	0
	34.92	3
	34.93	2
	34.94	5
	34.95	0
	34.96	3
	34.97	0
	34.98	7
	34.99	3
	35	4
	35.01	5
	35.02	3
	35.03	2
	35.04	4
	35.05	5
	35.06	1
	35.07	7
	35.08	5
	35.09	1
	35.1	5
	35.11	2
	35.12	5
	35.13	6
	35.14	1
	35.15	1
	35.16	2
	35.17	1
	35.18	2
	35.19	2
	35.2	8
	35.21	4
	35.22	2
	35.23	1
	35.24	2
	35.25	4
	35.26	6
	35.27	6
	35.28	3
	35.29	1
	35.3	1
	35.31	3
	35.32	3
	35.33	3
	35.34	8
	35.35	3
	35.36	4
	35.37	9
	35.38	5
	35.39	1
	35.4	2
	35.41	4
	35.42	1
	35.43	3
	35.44	5
	35.45	5
	35.46	5
	35.47	5
	35.48	3
	35.49	4
	35.5	3
	35.51	5
	35.52	1
	35.53	2
	35.54	2
	35.55	1
	35.56	5
	35.57	5
	35.58	2
	35.59	0
	35.6	6
	35.61	2
	35.62	3
	35.63	4
	35.64	6
	35.65	5
	35.66	7
	35.67	5
	35.68	6
	35.69	1
	35.7	2
	35.71	4
	35.72	2
	35.73	3
	35.74	4
	35.75	3
	35.76	4
	35.77	8
	35.78	2
	35.79	6
	35.8	5
	35.81	4
	35.82	2
	35.83	2
	35.84	4
	35.85	5
	35.86	4
	35.87	5
	35.88	2
	35.89	1
	35.9	1
	35.91	6
	35.92	1
	35.93	2
	35.94	2
	35.95	1
	35.96	5
	35.97	1
	35.98	5
	35.99	5
	36	5
	36.01	2
	36.02	6
	36.03	7
	36.04	4
	36.05	0
	36.06	2
	36.07	3
	36.08	8
	36.09	3
	36.1	3
	36.11	4
	36.12	4
	36.13	3
	36.14	1
	36.15	5
	36.16	3
	36.17	9
	36.18	5
	36.19	4
	36.2	1
	36.21	2
	36.22	3
	36.23	1
	36.24	7
	36.25	2
	36.26	1
	36.27	2
	36.28	3
	36.29	1
	36.3	1
	36.31	5
	36.32	5
	36.33	2
	36.34	4
	36.35	3
	36.36	1
	36.37	4
	36.38	7
	36.39	0
	36.4	2
	36.41	5
	36.42	3
	36.43	1
	36.44	3
	36.45	2
	36.46	9
	36.47	4
	36.48	2
	36.49	4
	36.5	2
	36.51	3
	36.52	2
	36.53	1
	36.54	3
	36.55	1
	36.56	3
	36.57	4
	36.58	6
	36.59	1
	36.6	3
	36.61	3
	36.62	2
	36.63	4
	36.64	4
	36.65	5
	36.66	2
	36.67	5
	36.68	3
	36.69	3
	36.7	1
	36.71	1
	36.72	2
	36.73	2
	36.74	7
	36.75	4
	36.76	3
	36.77	3
	36.78	2
	36.79	1
	36.8	4
	36.81	4
	36.82	1
	36.83	3
	36.84	2
	36.85	3
	36.86	7
	36.87	4
	36.88	7
	36.89	1
	36.9	3
	36.91	3
	36.92	0
	36.93	7
	36.94	5
	36.95	3
	36.96	2
	36.97	2
	36.98	3
	36.99	6
	37	3
	37.01	2
	37.02	6
	37.03	4
	37.04	3
	37.05	2
	37.06	3
	37.07	0
	37.08	8
	37.09	7
	37.1	3
	37.11	7
	37.12	4
	37.13	9
	37.14	3
	37.15	4
	37.16	4
	37.17	4
	37.18	2
	37.19	5
	37.2	1
	37.21	6
	37.22	3
	37.23	2
	37.24	4
	37.25	3
	37.26	2
	37.27	5
	37.28	3
	37.29	4
	37.3	10
	37.31	2
	37.32	1
	37.33	2
	37.34	2
	37.35	6
	37.36	3
	37.37	3
	37.38	3
	37.39	3
	37.4	5
	37.41	4
	37.42	5
	37.43	4
	37.44	4
	37.45	6
	37.46	3
	37.47	2
	37.48	5
	37.49	3
	37.5	4
	37.51	4
	37.52	4
	37.53	5
	37.54	3
	37.55	4
	37.56	3
	37.57	1
	37.58	2
	37.59	6
	37.6	5
	37.61	6
	37.62	3
	37.63	3
	37.64	2
	37.65	4
	37.66	2
	37.67	2
	37.68	2
	37.69	1
	37.7	4
	37.71	5
	37.72	2
	37.73	2
	37.74	0
	37.75	0
	37.76	6
	37.77	4
	37.78	0
	37.79	3
	37.8	4
	37.81	3
	37.82	3
	37.83	4
	37.84	2
	37.85	4
	37.86	3
	37.87	4
	37.88	5
	37.89	1
	37.9	2
	37.91	4
	37.92	5
	37.93	3
	37.94	0
	37.95	3
	37.96	8
	37.97	3
	37.98	3
	37.99	1
	38	3
	38.01	1
	38.02	8
	38.03	9
	38.04	2
	38.05	2
	38.06	2
	38.07	5
	38.08	1
	38.09	2
	38.1	0
	38.11	4
	38.12	3
	38.13	2
	38.14	4
	38.15	5
	38.16	3
	38.17	4
	38.18	3
	38.19	4
	38.2	0
	38.21	4
	38.22	4
	38.23	3
	38.24	6
	38.25	5
	38.26	6
	38.27	1
	38.28	5
	38.29	3
	38.3	6
	38.31	2
	38.32	4
	38.33	2
	38.34	4
	38.35	2
	38.36	5
	38.37	5
	38.38	1
	38.39	2
	38.4	3
	38.41	1
	38.42	2
	38.43	4
	38.44	2
	38.45	2
	38.46	6
	38.47	3
	38.48	6
	38.49	3
	38.5	1
	38.51	7
	38.52	6
	38.53	2
	38.54	4
	38.55	8
	38.56	4
	38.57	4
	38.58	7
	38.59	5
	38.6	2
	38.61	2
	38.62	3
	38.63	7
	38.64	2
	38.65	7
	38.66	4
	38.67	6
	38.68	1
	38.69	1
	38.7	1
	38.71	4
	38.72	2
	38.73	1
	38.74	3
	38.75	2
	38.76	6
	38.77	2
	38.78	4
	38.79	6
	38.8	2
	38.81	2
	38.82	4
	38.83	3
	38.84	2
	38.85	2
	38.86	4
	38.87	6
	38.88	6
	38.89	1
	38.9	3
	38.91	7
	38.92	2
	38.93	5
	38.94	2
	38.95	2
	38.96	2
	38.97	2
	38.98	4
	38.99	5
	39	5
	39.01	3
	39.02	5
	39.03	4
	39.04	3
	39.05	3
	39.06	2
	39.07	5
	39.08	6
	39.09	6
	39.1	2
	39.11	6
	39.12	2
	39.13	2
	39.14	0
	39.15	2
	39.16	1
	39.17	2
	39.18	7
	39.19	3
	39.2	6
	39.21	4
	39.22	5
	39.23	2
	39.24	2
	39.25	3
	39.26	4
	39.27	0
	39.28	4
	39.29	5
	39.3	3
	39.31	6
	39.32	5
	39.33	4
	39.34	2
	39.35	9
	39.36	6
	39.37	4
	39.38	2
	39.39	2
	39.4	5
	39.41	5
	39.42	1
	39.43	6
	39.44	2
	39.45	2
	39.46	2
	39.47	4
	39.48	0
	39.49	5
	39.5	1
	39.51	4
	39.52	2
	39.53	1
	39.54	2
	39.55	0
	39.56	8
	39.57	4
	39.58	4
	39.59	2
	39.6	7
	39.61	1
	39.62	1
	39.63	4
	39.64	7
	39.65	4
	39.66	1
	39.67	6
	39.68	3
	39.69	4
	39.7	3
	39.71	1
	39.72	0
	39.73	5
	39.74	4
	39.75	5
	39.76	1
	39.77	5
	39.78	2
	39.79	2
	39.8	7
	39.81	7
	39.82	4
	39.83	2
	39.84	3
	39.85	5
	39.86	6
	39.87	1
	39.88	7
	39.89	4
	39.9	2
	39.91	7
	39.92	3
	39.93	1
	39.94	4
	39.95	3
	39.96	4
	39.97	2
	39.98	3
	39.99	2
	40	2
	40.01	2
	40.02	8
	40.03	4
	40.04	4
	40.05	2
	40.06	7
	40.07	5
	40.08	0
	40.09	3
	40.1	3
	40.11	8
	40.12	2
	40.13	3
	40.14	1
	40.15	5
	40.16	4
	40.17	3
	40.18	4
	40.19	1
	40.2	4
	40.21	6
	40.22	3
	40.23	2
	40.24	1
	40.25	4
	40.26	4
	40.27	2
	40.28	2
	40.29	4
	40.3	1
	40.31	6
	40.32	1
	40.33	2
	40.34	4
	40.35	3
	40.36	4
	40.37	3
	40.38	6
	40.39	4
	40.4	4
	40.41	2
	40.42	1
	40.43	0
	40.44	5
	40.45	7
	40.46	3
	40.47	3
	40.48	0
	40.49	4
	40.5	5
	40.51	3
	40.52	4
	40.53	2
	40.54	1
	40.55	3
	40.56	6
	40.57	4
	40.58	3
	40.59	5
	40.6	1
	40.61	3
	40.62	2
	40.63	6
	40.64	2
	40.65	4
	40.66	2
	40.67	5
	40.68	3
	40.69	0
	40.7	5
	40.71	2
	40.72	2
	40.73	3
	40.74	5
	40.75	5
	40.76	4
	40.77	2
	40.78	1
	40.79	5
	40.8	3
	40.81	2
	40.82	2
	40.83	7
	40.84	6
	40.85	4
	40.86	3
	40.87	4
	40.88	5
	40.89	5
	40.9	3
	40.91	6
	40.92	3
	40.93	3
	40.94	1
	40.95	2
	40.96	4
	40.97	4
	40.98	3
	40.99	3
	41	4
	41.01	1
	41.02	3
	41.03	2
	41.04	7
	41.05	5
	41.06	1
	41.07	4
	41.08	3
	41.09	6
	41.1	5
	41.11	4
	41.12	7
	41.13	5
	41.14	5
	41.15	4
	41.16	4
	41.17	2
	41.18	5
	41.19	5
	41.2	1
	41.21	4
	41.22	5
	41.23	3
	41.24	3
	41.25	3
	41.26	2
	41.27	7
	41.28	9
	41.29	6
	41.3	3
	41.31	4
	41.32	2
	41.33	5
	41.34	3
	41.35	4
	41.36	2
	41.37	6
	41.38	4
	41.39	7
	41.4	2
	41.41	0
	41.42	5
	41.43	6
	41.44	2
	41.45	4
	41.46	3
	41.47	5
	41.48	4
	41.49	2
	41.5	2
	41.51	4
	41.52	6
	41.53	2
	41.54	3
	41.55	4
	41.56	7
	41.57	3
	41.58	2
	41.59	1
	41.6	4
	41.61	3
	41.62	5
	41.63	3
	41.64	1
	41.65	6
	41.66	5
	41.67	2
	41.68	5
	41.69	3
	41.7	5
	41.71	5
	41.72	4
	41.73	3
	41.74	2
	41.75	3
	41.76	1
	41.77	7
	41.78	4
	41.79	3
	41.8	1
	41.81	3
	41.82	3
	41.83	4
	41.84	6
	41.85	7
	41.86	3
	41.87	4
	41.88	3
	41.89	2
	41.9	5
	41.91	1
	41.92	3
	41.93	6
	41.94	4
	41.95	2
	41.96	4
	41.97	3
	41.98	8
	41.99	4
	42	4
	42.02	6
	42.04	7
	42.06	3
	42.08	4
	42.1	8
	42.12	5
	42.14	5
	42.16	9
	42.18	6
	42.2	7
	42.22	3
	42.24	5
	42.26	8
	42.28	10
	42.3	6
	42.32	7
	42.34	7
	42.36	2
	42.38	8
	42.4	5
	42.42	6
	42.44	9
	42.46	3
	42.48	7
	42.5	10
	42.52	4
	42.54	7
	42.56	10
	42.58	6
	42.6	9
	42.62	4
	42.64	7
	42.66	11
	42.68	9
	42.7	14
	42.72	9
	42.74	5
	42.76	10
	42.78	9
	42.8	12
	42.82	8
	42.84	16
	42.86	15
	42.88	16
	42.9	14
	42.92	34
	42.94	24
	42.96	26
	42.98	35
	43	35
	43.02	59
	43.04	62
	43.06	66
	43.08	92
	43.1	116
	43.12	165
	43.14	207
	43.16	274
	43.18	373
	43.2	466
	43.22	614
	43.24	735
	43.26	962
	43.28	1112
	43.3	1274
	43.32	1327
	43.34	1312
	43.36	1323
	43.38	1191
	43.4	1016
	43.42	794
	43.44	655
	43.46	476
	43.48	345
	43.5	267
	43.52	170
	43.54	164
	43.56	118
	43.58	86
	43.6	70
	43.62	43
	43.64	39
	43.66	36
	43.68	36
	43.7	26
	43.72	24
	43.74	25
	43.76	19
	43.78	28
	43.8	13
	43.82	13
	43.84	10
	43.86	6
	43.88	9
	43.9	8
	43.92	9
	43.94	12
	43.96	12
	43.98	8
	44	9
	44.02	9
	44.04	8
	44.06	8
	44.08	8
	44.1	5
	44.12	5
	44.14	11
	44.16	8
	44.18	8
	44.2	8
	44.22	10
	44.24	5
	44.26	8
	44.28	7
	44.3	4
	44.32	7
	44.34	6
	44.36	4
	44.38	7
	44.4	4
	44.42	6
	44.44	11
	44.46	6
	44.48	1
	44.5	8
	44.52	3
	44.54	7
	44.56	3
	44.58	6
	44.6	6
	44.62	7
	44.64	4
	44.66	4
	44.68	3
	44.7	5
	44.72	6
	44.74	11
	44.76	6
	44.78	6
	44.8	6
	44.82	5
	44.84	4
	44.86	6
	44.88	2
	44.9	7
	44.92	2
	44.94	3
	44.96	3
	44.98	6
	45	8
	45.02	4
	45.04	8
	45.06	9
	45.08	6
	45.1	1
	45.12	4
	45.14	3
	45.16	4
	45.18	5
	45.2	1
	45.22	3
	45.24	5
	45.26	5
	45.28	3
	45.3	5
	45.32	2
	45.34	5
	45.36	8
	45.38	5
	45.4	2
	45.42	4
	45.44	3
	45.46	5
	45.48	3
	45.5	3
	45.52	3
	45.54	5
	45.56	1
	45.58	1
	45.6	6
	45.62	3
	45.64	4
	45.66	2
	45.68	5
	45.7	6
	45.72	5
	45.74	3
	45.76	7
	45.78	3
	45.8	6
	45.82	4
	45.84	2
	45.86	3
	45.88	3
	45.9	9
[truncated: 2,305 more rows]

## Sheet: Figure 2b
Figure 2b	GI-XRD patterns of Cu_K2SO4
					ICDD-PDF#	00-001-1142
		Intensity			Intensity	Miller index
	2theta	Cu_K2SO4		2theta	Cu2O
	22	16		29.7558	3	110
	22.02	14		36.6492	100	111
	22.04	19		42.6109	31	200
	22.06	19		61.3435	44	220
	22.08	16		73.9952	31	311
	22.1	17		77.5471	5	222
	22.12	19		92.0904	3	400
	22.14	21
	22.16	4
	22.18	11
	22.2	22
	22.22	18
	22.24	11
	22.26	14
	22.28	18
	22.3	12
	22.32	16
	22.34	18
	22.36	19
	22.38	14
	22.4	15
	22.42	20
	22.44	16
	22.46	13
	22.48	11
	22.5	11
	22.52	12
	22.54	19
	22.56	14
	22.58	14
	22.6	14
	22.62	15
	22.64	14
	22.66	13
	22.68	10
	22.7	14
	22.72	24
	22.74	12
	22.76	18
	22.78	16
	22.8	13
	22.82	10
	22.84	25
	22.86	13
	22.88	15
	22.9	15
	22.92	13
	22.94	20
	22.96	14
	22.98	17
	23	10
	23.02	15
	23.04	7
	23.06	13
	23.08	20
	23.1	14
	23.12	11
	23.14	10
	23.16	16
	23.18	10
	23.2	12
	23.22	14
	23.24	19
	23.26	17
	23.28	11
	23.3	14
	23.32	16
	23.34	11
	23.36	14
	23.38	9
	23.4	17
	23.42	16
	23.44	15
	23.46	13
	23.48	14
	23.5	6
	23.52	16
	23.54	22
	23.56	15
	23.58	11
	23.6	14
	23.62	9
	23.64	13
	23.66	11
	23.68	10
	23.7	12
	23.72	15
	23.74	6
	23.76	15
	23.78	24
	23.8	21
	23.82	12
	23.84	12
	23.86	8
	23.88	11
	23.9	14
	23.92	15
	23.94	18
	23.96	14
	23.98	7
	24	18
	24.02	9
	24.04	16
	24.06	14
	24.08	13
	24.1	15
	24.12	15
	24.14	15
	24.16	9
	24.18	17
	24.2	6
	24.22	13
	24.24	6
	24.26	8
	24.28	18
	24.3	14
	24.32	13
	24.34	14
	24.36	8
	24.38	14
	24.4	14
	24.42	14
	24.44	20
	24.46	11
	24.48	17
	24.5	16
	24.52	18
	24.54	15
	24.56	19
	24.58	12
	24.6	12
	24.62	16
	24.64	4
	24.66	8
	24.68	10
	24.7	20
	24.72	10
	24.74	7
	24.76	11
	24.78	6
	24.8	13
	24.82	10
	24.84	12
	24.86	10
	24.88	6
	24.9	14
	24.92	10
	24.94	15
	24.96	13
	24.98	13
	25	13
	25.02	9
	25.04	8
	25.06	6
	25.08	17
	25.1	14
	25.12	15
	25.14	16
	25.16	16
	25.18	13
	25.2	13
	25.22	12
	25.24	10
	25.26	14
	25.28	12
	25.3	11
	25.32	12
	25.34	15
	25.36	8
	25.38	7
	25.4	13
	25.42	16
	25.44	10
	25.46	11
	25.48	13
	25.5	6
	25.52	17
	25.54	12
	25.56	14
	25.58	14
	25.6	9
	25.62	11
	25.64	7
	25.66	14
	25.68	11
	25.7	11
	25.72	12
	25.74	9
	25.76	13
	25.78	14
	25.8	9
	25.82	12
	25.84	10
	25.86	13
	25.88	18
	25.9	12
	25.92	6
	25.94	7
	25.96	10
	25.98	13
	26	8
	26.02	10
	26.04	11
	26.06	11
	26.08	13
	26.1	12
	26.12	18
	26.14	7
	26.16	9
	26.18	7
	26.2	8
	26.22	9
	26.24	8
	26.26	15
	26.28	12
	26.3	9
	26.32	11
	26.34	21
	26.36	13
	26.38	14
	26.4	9
	26.42	5
	26.44	10
	26.46	12
	26.48	9
	26.5	13
	26.52	9
	26.54	13
	26.56	13
	26.58	8
	26.6	8
	26.62	9
	26.64	6
	26.66	3
	26.68	11
	26.7	15
	26.72	7
	26.74	3
	26.76	9
	26.78	6
	26.8	7
	26.82	14
	26.84	16
	26.86	8
	26.88	18
	26.9	8
	26.92	11
	26.94	11
	26.96	9
	26.98	9
	27	11
	27.02	10
	27.04	14
	27.06	10
	27.08	15
	27.1	18
	27.12	12
	27.14	13
	27.16	14
	27.18	14
	27.2	9
	27.22	8
	27.24	8
	27.26	10
	27.28	13
	27.3	8
	27.32	11
	27.34	13
	27.36	17
	27.38	10
	27.4	9
	27.42	12
	27.44	7
	27.46	8
	27.48	17
	27.5	7
	27.52	12
	27.54	5
	27.56	17
	27.58	7
	27.6	9
	27.62	10
	27.64	10
	27.66	5
	27.68	12
	27.7	9
	27.72	8
	27.74	10
	27.76	7
	27.78	6
	27.8	16
	27.82	11
	27.84	9
	27.86	5
	27.88	9
	27.9	7
	27.92	8
	27.94	9
	27.96	7
	27.98	7
	28	5
	28.02	11
	28.04	8
	28.06	12
	28.08	12
	28.1	9
	28.12	10
	28.14	13
	28.16	11
	28.18	12
	28.2	4
	28.22	11
	28.24	6
	28.26	9
	28.28	14
	28.3	9
	28.32	7
	28.34	9
	28.36	9
	28.38	6
	28.4	13
	28.42	13
	28.44	10
	28.46	10
	28.48	10
	28.5	13
	28.52	9
	28.54	12
	28.56	5
	28.58	7
	28.6	9
	28.62	8
	28.64	5
	28.66	10
	28.68	9
	28.7	5
	28.72	13
	28.74	8
	28.76	7
	28.78	13
	28.8	12
	28.82	10
	28.84	6
	28.86	11
	28.88	4
	28.9	8
	28.92	8
	28.94	6
	28.96	4
	28.98	11
	29	5
	29.02	6
	29.04	8
	29.06	11
	29.08	13
	29.1	6
	29.12	8
	29.14	6
	29.16	6
	29.18	12
	29.2	7
	29.22	11
	29.24	11
	29.26	9
	29.28	8
	29.3	7
	29.32	10
	29.34	10
	29.36	10
	29.38	11
	29.4	13
	29.42	12
	29.44	13
	29.46	18
	29.48	10
	29.5	14
	29.52	19
	29.54	14
	29.56	21
	29.58	20
	29.6	17
	29.62	13
	29.64	10
	29.66	19
	29.68	21
	29.7	11
	29.72	11
	29.74	9
	29.76	15
	29.78	10
	29.8	6
	29.82	7
	29.84	9
	29.86	10
	29.88	5
	29.9	4
	29.92	8
	29.94	11
	29.96	13
	29.98	5
	30	5
	30.02	9
	30.04	10
	30.06	6
	30.08	11
	30.1	11
	30.12	8
	30.14	4
	30.16	3
	30.18	6
	30.2	7
	30.22	9
	30.24	8
	30.26	6
	30.28	5
	30.3	3
	30.32	8
	30.34	11
	30.36	7
	30.38	4
	30.4	7
	30.42	8
	30.44	4
	30.46	3
	30.48	7
	30.5	10
	30.52	9
	30.54	8
	30.56	6
	30.58	8
	30.6	6
	30.62	13
	30.64	7
	30.66	9
	30.68	6
	30.7	8
	30.72	5
	30.74	9
	30.76	8
	30.78	9
	30.8	8
	30.82	7
	30.84	7
	30.86	8
	30.88	6
	30.9	7
	30.92	6
	30.94	10
	30.96	7
	30.98	11
	31	7
	31.02	7
	31.04	9
	31.06	7
	31.08	9
	31.1	10
	31.12	4
	31.14	7
	31.16	7
	31.18	12
	31.2	5
	31.22	5
	31.24	6
	31.26	8
	31.28	6
	31.3	8
	31.32	4
	31.34	7
	31.36	4
	31.38	11
	31.4	5
	31.42	14
	31.44	10
	31.46	8
	31.48	5
	31.5	8
	31.52	13
	31.54	9
	31.56	5
	31.58	7
	31.6	6
	31.62	7
	31.64	7
	31.66	7
	31.68	7
	31.7	7
	31.72	10
	31.74	7
	31.76	12
	31.78	13
	31.8	4
	31.82	6
	31.84	6
	31.86	6
	31.88	7
	31.9	6
	31.92	3
	31.94	7
	31.96	9
	31.98	4
	32	4
	32.02	6
	32.04	6
	32.06	3
	32.08	10
	32.1	8
	32.12	4
	32.14	6
	32.16	9
	32.18	4
	32.2	8
	32.22	10
	32.24	6
	32.26	7
	32.28	7
	32.3	8
	32.32	5
	32.34	9
	32.36	8
	32.38	6
	32.4	9
	32.42	6
	32.44	4
	32.46	5
	32.48	7
	32.5	6
	32.52	4
	32.54	8
	32.56	8
	32.58	8
	32.6	8
	32.62	4
	32.64	4
	32.66	6
	32.68	8
	32.7	4
	32.72	6
	32.74	6
	32.76	5
	32.78	9
	32.8	8
	32.82	6
	32.84	7
	32.86	8
	32.88	12
	32.9	3
	32.92	11
	32.94	4
	32.96	6
	32.98	7
	33	4
	33.02	5
	33.04	6
	33.06	3
	33.08	2
	33.1	8
	33.12	5
	33.14	8
	33.16	10
	33.18	4
	33.2	4
	33.22	6
	33.24	7
	33.26	8
	33.28	6
	33.3	5
	33.32	9
	33.34	5
	33.36	4
	33.38	7
	33.4	8
	33.42	10
	33.44	7
	33.46	8
	33.48	7
	33.5	6
	33.52	9
	33.54	9
	33.56	5
	33.58	5
	33.6	2
	33.62	10
	33.64	4
	33.66	7
	33.68	5
	33.7	5
	33.72	6
	33.74	6
	33.76	6
	33.78	8
	33.8	10
	33.82	6
	33.84	5
	33.86	7
	33.88	6
	33.9	6
	33.92	7
	33.94	6
	33.96	11
	33.98	9
	34	5
	34.02	5
	34.04	9
	34.06	11
	34.08	4
	34.1	3
	34.12	5
	34.14	5
	34.16	5
	34.18	5
	34.2	4
	34.22	5
	34.24	5
	34.26	5
	34.28	8
	34.3	9
	34.32	2
	34.34	6
	34.36	6
	34.38	7
	34.4	6
	34.42	5
	34.44	4
	34.46	6
	34.48	9
	34.5	6
	34.52	7
	34.54	4
	34.56	4
	34.58	3
	34.6	6
	34.62	6
	34.64	12
	34.66	3
	34.68	6
	34.7	9
	34.72	4
	34.74	5
	34.76	8
	34.78	4
	34.8	3
	34.82	13
	34.84	4
	34.86	6
	34.88	5
	34.9	5
	34.92	3
	34.94	6
	34.96	5
	34.98	9
	35	3
	35.02	3
	35.04	6
	35.06	7
	35.08	2
	35.1	6
	35.12	6
	35.14	5
	35.16	6
	35.18	5
	35.2	8
	35.22	4
	35.24	5
	35.26	4
	35.28	10
	35.3	6
	35.32	5
	35.34	4
	35.36	3
	35.38	4
	35.4	11
	35.42	2
	35.44	3
	35.46	6
	35.48	6
	35.5	5
	35.52	10
	35.54	6
	35.56	8
	35.58	7
	35.6	6
	35.62	6
	35.64	5
	35.66	5
	35.68	5
	35.7	9
	35.72	7
	35.74	8
	35.76	5
	35.78	6
	35.8	7
	35.82	8
	35.84	4
	35.86	4
	35.88	8
	35.9	5
	35.92	4
	35.94	7
	35.96	10
	35.98	8
	36	7
	36.02	8
	36.04	12
	36.06	8
	36.08	9
	36.1	12
	36.12	11
	36.14	17
	36.16	15
	36.18	24
	36.2	24
	36.22	25
	36.24	42
	36.26	42
	36.28	39
	36.3	57
	36.32	73
	36.34	79
	36.36	99
	36.38	100
	36.4	125
	36.42	115
	36.44	120
	36.46	107
	36.48	110
	36.5	82
	36.52	80
	36.54	67
	36.56	53
	36.58	42
	36.6	26
	36.62	32
	36.64	20
	36.66	17
	36.68	22
	36.7	11
	36.72	14
	36.74	11
	36.76	12
	36.78	8
	36.8	11
	36.82	7
	36.84	12
	36.86	8
	36.88	7
	36.9	7
	36.92	4
	36.94	4
	36.96	1
	36.98	7
	37	8
	37.02	9
	37.04	8
	37.06	8
	37.08	11
	37.1	10
	37.12	5
	37.14	4
	37.16	8
	37.18	1
	37.2	7
	37.22	4
	37.24	7
	37.26	5
	37.28	10
	37.3	7
	37.32	4
	37.34	5
	37.36	7
	37.38	11
	37.4	5
	37.42	9
	37.44	4
	37.46	5
	37.48	8
	37.5	2
	37.52	8
	37.54	4
	37.56	8
	37.58	5
	37.6	3
	37.62	5
	37.64	3
	37.66	5
	37.68	2
	37.7	1
	37.72	6
	37.74	6
	37.76	8
	37.78	5
	37.8	5
	37.82	5
	37.84	5
	37.86	5
	37.88	5
	37.9	5
	37.92	3
	37.94	4
	37.96	1
	37.98	8
	38	1
	38.02	3
	38.04	5
	38.06	5
	38.08	7
	38.1	6
	38.12	5
	38.14	9
	38.16	7
	38.18	4
	38.2	4
	38.22	4
	38.24	7
	38.26	5
	38.28	5
	38.3	8
	38.32	6
	38.34	6
	38.36	2
	38.38	8
	38.4	5
	38.42	2
	38.44	2
	38.46	7
	38.48	6
	38.5	3
	38.52	4
	38.54	6
	38.56	0
	38.58	3
	38.6	6
	38.62	9
	38.64	11
	38.66	11
	38.68	4
	38.7	5
	38.72	6
	38.74	5
	38.76	6
	38.78	6
	38.8	4
	38.82	4
	38.84	5
	38.86	3
	38.88	8
	38.9	2
	38.92	6
	38.94	6
	38.96	5
	38.98	2
	39	4
	39.02	6
	39.04	7
	39.06	7
	39.08	7
	39.1	5
	39.12	5
	39.14	6
	39.16	5
	39.18	6
	39.2	9
	39.22	7
	39.24	8
	39.26	2
	39.28	7
	39.3	6
	39.32	11
	39.34	7
	39.36	6
	39.38	6
	39.4	9
	39.42	5
	39.44	5
	39.46	2
	39.48	4
	39.5	3
	39.52	4
	39.54	7
	39.56	4
	39.58	2
	39.6	3
	39.62	6
	39.64	7
	39.66	4
	39.68	5
	39.7	6
	39.72	3
	39.74	2
	39.76	7
	39.78	4
	39.8	7
	39.82	7
	39.84	6
	39.86	6
	39.88	6
	39.9	3
	39.92	10
	39.94	5
	39.96	9
	39.98	3
	40	6
	40.02	5
	40.04	8
	40.06	6
	40.08	10
	40.1	5
	40.12	2
	40.14	4
	40.16	6
	40.18	4
	40.2	5
	40.22	6
	40.24	1
	40.26	6
	40.28	10
	40.3	4
	40.32	3
	40.34	2
	40.36	7
	40.38	5
	40.4	4
	40.42	6
	40.44	3
	40.46	3
	40.48	2
	40.5	3
	40.52	8
	40.54	7
	40.56	10
	40.58	8
	40.6	6
	40.62	4
	40.64	5
	40.66	6
	40.68	7
	40.7	5
	40.72	2
	40.74	4
	40.76	6
	40.78	8
	40.8	3
	40.82	2
	40.84	4
	40.86	3
	40.88	3
	40.9	5
	40.92	9
	40.94	6
	40.96	8
	40.98	3
	41	9
	41.02	4
	41.04	5
	41.06	3
	41.08	6
	41.1	5
	41.12	7
	41.14	5
	41.16	4
	41.18	8
	41.2	8
	41.22	5
	41.24	4
	41.26	5
	41.28	6
	41.3	10
	41.32	5
	41.34	7
	41.36	3
	41.38	5
	41.4	10
	41.42	6
	41.44	3
	41.46	7
	41.48	4
	41.5	10
	41.52	5
	41.54	8
	41.56	9
	41.58	4
	41.6	3
	41.62	4
	41.64	8
	41.66	12
	41.68	13
	41.7	4
	41.72	3
	41.74	8
	41.76	4
	41.78	3
	41.8	5
	41.82	2
	41.84	4
	41.86	6
	41.88	8
	41.9	4
	41.92	7
	41.94	13
	41.96	11
	41.98	5
	42	15
	42.02	5
	42.04	4
	42.06	7
	42.08	14
	42.1	7
	42.12	17
	42.14	8
	42.16	12
	42.18	15
	42.2	17
	42.22	17
	42.24	15
	42.26	16
	42.28	19
	42.3	15
	42.32	22
	42.34	17
	42.36	13
	42.38	19
	42.4	13
	42.42	16
	42.44	14
	42.46	14
	42.48	21
	42.5	10
	42.52	8
	42.54	12
	42.56	5
	42.58	6
	42.6	5
	42.62	10
	42.64	16
	42.66	5
	42.68	8
	42.7	11
	42.72	11
	42.74	11
	42.76	7
	42.78	6
	42.8	10
	42.82	12
	42.84	10
	42.86	9
	42.88	9
	42.9	12
	42.92	18
	42.94	20
	42.96	30
	42.98	28
	43	25
	43.02	42
	43.04	43
	43.06	64
	43.08	75
	43.1	87
	43.12	137
	43.14	165
	43.16	232
	43.18	336
	43.2	423
	43.22	558
	43.24	756
	43.26	853
	43.28	1059
	43.3	1243
	43.32	1267
	43.34	1274
	43.36	1114
	43.38	1013
	43.4	803
	43.42	696
	43.44	476
	43.46	378
	43.48	231
	43.5	183
	43.52	134
	43.54	84
	43.56	68
	43.58	52
	43.6	52
	43.62	36
	43.64	32
	43.66	18
	43.68	23
	43.7	23
	43.72	10
	43.74	14
	43.76	12
	43.78	8
	43.8	14
	43.82	7
	43.84	8
	43.86	8
	43.88	6
	43.9	9
	43.92	8
	43.94	7
	43.96	5
	43.98	6
	44	8
	44.02	9
	44.04	3
	44.06	6
	44.08	7
	44.1	5
	44.12	5
	44.14	4
	44.16	6
	44.18	9
	44.2	4
	44.22	8
	44.24	8
	44.26	9
	44.28	5
	44.3	5
	44.32	6
	44.34	5
	44.36	4
	44.38	4
	44.4	8
	44.42	5
	44.44	5
	44.46	3
	44.48	8
	44.5	4
	44.52	15
	44.54	8
	44.56	3
	44.58	5
	44.6	4
	44.62	7
	44.64	7
	44.66	4
	44.68	8
	44.7	2
	44.72	2
	44.74	5
	44.76	5
	44.78	5
	44.8	5
	44.82	5
	44.84	7
	44.86	4
	44.88	9
	44.9	5
	44.92	2
	44.94	3
	44.96	3
	44.98	4
	45	4
	45.02	5
	45.04	6
	45.06	7
	45.08	6
	45.1	7
	45.12	6
	45.14	3
	45.16	2
	45.18	5
	45.2	5
	45.22	7
	45.24	9
	45.26	3
	45.28	2
	45.3	8
	45.32	6
	45.34	3
	45.36	4
	45.38	6
	45.4	5
	45.42	6
	45.44	5
	45.46	4
	45.48	6
	45.5	6
	45.52	6
	45.54	3
	45.56	6
	45.58	7
	45.6	4
	45.62	0
	45.64	3
	45.66	5
	45.68	5
	45.7	9
	45.72	7
	45.74	10
	45.76	6
	45.78	3
	45.8	5
	45.82	5
	45.84	5
	45.86	3
	45.88	4
	45.9	3
	45.92	4
	45.94	2
	45.96	3
	45.98	4
	46	3
	46.02	3
	46.04	2
	46.06	9
	46.08	7
	46.1	5
	46.12	8
	46.14	4
	46.16	6
	46.18	4
	46.2	1
	46.22	9
	46.24	5
	46.26	3
	46.28	5
	46.3	5
	46.32	6
	46.34	3
	46.36	6
	46.38	5
	46.4	8
	46.42	5
	46.44	6
	46.46	10
	46.48	7
	46.5	2
	46.52	2
	46.54	1
	46.56	4
	46.58	4
	46.6	0
	46.62	7
	46.64	3
	46.66	7
	46.68	3
	46.7	4
	46.72	1
	46.74	6
	46.76	1
	46.78	3
	46.8	5
	46.82	3
	46.84	4
	46.86	3
	46.88	4
	46.9	6
	46.92	8
	46.94	3
	46.96	2
	46.98	5
	47	7
	47.02	5
	47.04	3
	47.06	6
	47.08	2
	47.1	4
	47.12	6
	47.14	2
	47.16	6
	47.18	3
	47.2	1
	47.22	2
	47.24	4
	47.26	4
	47.28	4
	47.3	8
	47.32	5
	47.34	3
	47.36	2
	47.38	1
	47.4	1
	47.42	3
	47.44	4
	47.46	6
	47.48	3
	47.5	3
	47.52	2
	47.54	10
	47.56	3
	47.58	5
	47.6	8
	47.62	0
	47.64	2
	47.66	5
	47.68	5
	47.7	3
	47.72	7
	47.74	4
	47.76	6
	47.78	4
	47.8	2
	47.82	4
	47.84	4
	47.86	1
	47.88	4
	47.9	1
	47.92	6
	47.94	7
	47.96	3
	47.98	4
	48	4
	48.02	3
	48.04	3
	48.06	6
	48.08	2
	48.1	2
	48.12	6
	48.14	5
	48.16	3
	48.18	2
	48.2	4
	48.22	7
	48.24	5
	48.26	2
	48.28	6
	48.3	6
	48.32	4
	48.34	5
	48.36	10
	48.38	3
	48.4	6
	48.42	4
	48.44	3
	48.46	4
	48.48	5
	48.5	5
	48.52	7
	48.54	7
	48.56	5
	48.58	6
	48.6	7
	48.62	11
	48.64	6
	48.66	2
	48.68	3
	48.7	6
	48.72	9
	48.74	7
	48.76	2
	48.78	1
	48.8	2
	48.82	4
	48.84	8
	48.86	1
	48.88	5
	48.9	2
	48.92	4
	48.94	5
	48.96	3
	48.98	6
	49	7
	49.02	3
	49.04	4
	49.06	8
	49.08	6
	49.1	2
	49.12	5
	49.14	6
	49.16	3
	49.18	10
	49.2	5
	49.22	7
	49.24	2
	49.26	5
	49.28	3
	49.3	4
	49.32	2
	49.34	6
	49.36	7
	49.38	5
	49.4	7
	49.42	4
	49.44	8
	49.46	4
	49.48	5
	49.5	7
	49.52	2
	49.54	5
	49.56	3
	49.58	5
	49.6	6
	49.62	5
	49.64	1
	49.66	0
	49.68	9
	49.7	4
	49.72	7
	49.74	7
	49.76	2
	49.78	10
	49.8	8
	49.82	9
	49.84	8
	49.86	5
	49.88	6
	49.9	8
	49.92	4
	49.94	4
	49.96	5
	49.98	5
	50	8
	50.02	8
	50.04	13
	50.06	8
	50.08	6
	50.1	12
	50.12	23
	50.14	17
	50.16	20
	50.18	22
	50.2	24
	50.22	42
	50.24	41
	50.26	59
	50.28	80
	50.3	108
	50.32	115
	50.34	152
	50.36	209
	50.38	247
	50.4	281
	50.42	305
	50.44	349
	50.46	381
	50.48	378
	50.5	328
	50.52	293
	50.54	268
	50.56	190
	50.58	189
	50.6	111
	50.62	101
	50.64	92
	50.66	60
	50.68	40
	50.7	39
	50.72	26
	50.74	17
	50.76	25
	50.78	26
	50.8	11
	50.82	13
	50.84	10
	50.86	8
	50.88	5
	50.9	6
	50.92	6
	50.94	8
	50.96	5
	50.98	3
	51	3
	51.02	5
	51.04	6
	51.06	4
	51.08	6
	51.1	0
	51.12	7
	51.14	9
	51.16	4
	51.18	5
	51.2	4
	51.22	2
	51.24	0
	51.26	3
	51.28	3
	51.3	6
	51.32	1
	51.34	4
	51.36	5
	51.38	8
	51.4	6
	51.42	2
	51.44	8
	51.46	3
	51.48	4
	51.5	1
	51.52	4
	51.54	3
	51.56	4
	51.58	5
	51.6	5
	51.62	8
	51.64	3
	51.66	2
	51.68	5
	51.7	2
	51.72	4
	51.74	3
	51.76	3
	51.78	5
	51.8	2
	51.82	6
	51.84	5
	51.86	4
	51.88	3
	51.9	4
	51.92	1
	51.94	3
	51.96	2
	51.98	1
	52	3
	52.02	4
	52.04	0
	52.06	2
	52.08	4
	52.1	3
	52.12	1
	52.14	4
	52.16	3
	52.18	4
	52.2	4
	52.22	5
	52.24	5
	52.26	2
	52.28	7
	52.3	5
	52.32	2
	52.34	4
	52.36	7
	52.38	7
	52.4	6
	52.42	5
	52.44	2
	52.46	2
	52.48	6
	52.5	8
	52.52	10
	52.54	4
	52.56	5
	52.58	2
	52.6	2
	52.62	3
	52.64	1
	52.66	2
	52.68	3
	52.7	1
	52.72	7
	52.74	5
	52.76	5
	52.78	3
	52.8	2
	52.82	2
	52.84	9
	52.86	0
	52.88	5
	52.9	2
	52.92	6
	52.94	5
	52.96	4
	52.98	4
	53	5
	53.02	4
	53.04	4
	53.06	4
	53.08	3
	53.1	2
	53.12	5
	53.14	2
	53.16	4
	53.18	4
	53.2	7
	53.22	8
	53.24	2
	53.26	1
	53.28	2
	53.3	5
	53.32	6
	53.34	1
	53.36	3
	53.38	2
	53.4	3
	53.42	4
	53.44	5
	53.46	7
	53.48	4
	53.5	4
	53.52	2
	53.54	3
	53.56	5
	53.58	4
	53.6	0
	53.62	6
	53.64	4
	53.66	7
	53.68	2
	53.7	2
	53.72	4
	53.74	2
	53.76	6
	53.78	3
	53.8	4
	53.82	2
	53.84	1
	53.86	6
	53.88	3
	53.9	5
	53.92	3
	53.94	3
	53.96	1
	53.98	5
	54	3
	54.02	3
	54.04	4
	54.06	7
	54.08	1
	54.1	3
	54.12	6
	54.14	1
	54.16	4
	54.18	1
	54.2	4
	54.22	5
	54.24	1
	54.26	5
	54.28	2
	54.3	2
	54.32	2
	54.34	6
	54.36	3
	54.38	2
	54.4	4
	54.42	7
	54.44	4
	54.46	1
	54.48	6
	54.5	5
	54.52	5
	54.54	5
	54.56	3
	54.58	2
	54.6	0
	54.62	4
	54.64	4
	54.66	5
	54.68	3
	54.7	3
	54.72	3
	54.74	4
	54.76	0
	54.78	5
	54.8	2
	54.82	2
	54.84	2
	54.86	2
	54.88	5
	54.9	5
	54.92	5
	54.94	2
	54.96	2
	54.98	0
	55	2
	55.02	4
	55.04	3
	55.06	5
	55.08	3
	55.1	2
	55.12	2
	55.14	6
	55.16	5
	55.18	1
	55.2	4
	55.22	6
	55.24	4
	55.26	6
	55.28	3
	55.3	10
	55.32	6
	55.34	3
	55.36	1
	55.38	5
	55.4	5
	55.42	5
	55.44	4
	55.46	4
	55.48	3
	55.5	1
	55.52	2
	55.54	4
	55.56	4
	55.58	5
	55.6	2
	55.62	6
	55.64	5
	55.66	1
	55.68	6
	55.7	6
	55.72	5
	55.74	2
	55.76	1
	55.78	0
	55.8	7
	55.82	1
	55.84	4
	55.86	3
	55.88	4
	55.9	1
	55.92	2
	55.94	6
	55.96	3
	55.98	1
	56	3
	56.02	3
	56.04	5
	56.06	5
	56.08	2
	56.1	2
	56.12	3
	56.14	7
	56.16	4
	56.18	2
	56.2	4
	56.22	0
	56.24	3
	56.26	2
	56.28	0
	56.3	2
	56.32	4
	56.34	3
	56.36	2
	56.38	3
	56.4	1
	56.42	3
	56.44	1
	56.46	2
	56.48	5
	56.5	3
	56.52	4
	56.54	2
	56.56	1
	56.58	3
	56.6	3
	56.62	2
	56.64	2
	56.66	2
	56.68	4
	56.7	3
	56.72	4
	56.74	1
	56.76	4
	56.78	3
	56.8	4
	56.82	4
	56.84	5
	56.86	2
	56.88	4
	56.9	1
	56.92	2
	56.94	3
	56.96	4
	56.98	2
	57	4
	57.02	2
	57.04	2
	57.06	3
	57.08	3
	57.1	1
	57.12	2
	57.14	4
	57.16	4
	57.18	5
	57.2	1
	57.22	2
	57.24	5
	57.26	7
	57.28	6
	57.3	2
	57.32	1
	57.34	3
	57.36	3
	57.38	1
	57.4	4
	57.42	6
	57.44	2
	57.46	0
	57.48	5
	57.5	3
	57.52	2
	57.54	3
	57.56	3
	57.58	2
	57.6	2
	57.62	2
	57.64	5
	57.66	2
	57.68	5
	57.7	8
	57.72	2
	57.74	3
	57.76	0
	57.78	4
	57.8	3
	57.82	4
	57.84	2
	57.86	4
	57.88	3
	57.9	3
	57.92	5
	57.94	2
	57.96	3
	57.98	2
	58	4
	58.02	2
	58.04	2
	58.06	2
	58.08	3
	58.1	7
	58.12	0
	58.14	3
	58.16	4
	58.18	4
	58.2	2
	58.22	9
	58.24	5
	58.26	7
	58.28	1
	58.3	0
	58.32	3
	58.34	5
	58.36	4
	58.38	5
	58.4	0
	58.42	2
	58.44	3
	58.46	2
	58.48	2
	58.5	1
	58.52	0
	58.54	4
	58.56	3
	58.58	4
	58.6	3
	58.62	4
	58.64	1
	58.66	3
	58.68	1
	58.7	3
	58.72	3
	58.74	1
	58.76	4
	58.78	4
	58.8	3
	58.82	4
	58.84	2
	58.86	3
	58.88	2
	58.9	3
	58.92	5
	58.94	2
	58.96	3
	58.98	3
	59	5
	59.02	0
	59.04	2
	59.06	4
	59.08	4
	59.1	4
	59.12	6
	59.14	1
	59.16	2
	59.18	5
	59.2	1
	59.22	3
	59.24	0
	59.26	5
	59.28	2
	59.3	3
	59.32	1
	59.34	3
	59.36	1
	59.38	2
	59.4	8
	59.42	1
	59.44	2
	59.46	3
	59.48	2
	59.5	2
	59.52	0
	59.54	1
	59.56	3
	59.58	2
	59.6	2
	59.62	1
	59.64	2
	59.66	3
	59.68	0
	59.7	8
	59.72	3
	59.74	1
	59.76	3
	59.78	3
	59.8	2
	59.82	1
	59.84	2
	59.86	5
	59.88	5
	59.9	3
	59.92	5
	59.94	2
	59.96	4
	59.98	1
	60	4
	60.02	4
	60.04	2
	60.06	6
	60.08	6
	60.1	1
	60.12	1
	60.14	3
	60.16	4
	60.18	1
	60.2	1
	60.22	4
	60.24	7
	60.26	4
	60.28	2
	60.3	1
	60.32	7
	60.34	3
	60.36	4
	60.38	4
	60.4	5
	60.42	3
	60.44	4
	60.46	3
	60.48	2
	60.5	2
	60.52	6
	60.54	5
	60.56	2
	60.58	5
	60.6	4
	60.62	2
	60.64	3
	60.66	1
	60.68	6
	60.7	6
	60.72	3
	60.74	1
	60.76	3
	60.78	3
	60.8	3
	60.82	4
	60.84	3
	60.86	4
	60.88	3
	60.9	5
	60.92	3
	60.94	2
	60.96	4
	60.98	1
	61	4
	61.02	4
	61.04	4
	61.06	6
	61.08	6
	61.1	4
	61.12	2
	61.14	11
	61.16	9
	61.18	6
	61.2	12
	61.22	8
	61.24	4
	61.26	6
	61.28	18
	61.3	13
	61.32	22
	61.34	22
	61.36	29
	61.38	17
	61.4	18
	61.42	23
	61.44	18
	61.46	12
	61.48	7
	61.5	14
	61.52	16
	61.54	6
	61.56	3
	61.58	6
	61.6	5
	61.62	6
	61.64	4
	61.66	5
	61.68	2
	61.7	2
	61.72	2
	61.74	7
	61.76	3
	61.78	5
	61.8	2
	61.82	3
	61.84	2
	61.86	3
	61.88	5
	61.9	4
[truncated: 1,755 more rows]

## Sheet: Figure 2c
Figure 2c	GI-XRD patterns of Cu_KCl
					ICDD-PDF#	01-082-2114
		Intensity			Intensity	Miller index
	2theta	Cu_KCl		2theta	CuCl
	22	27		28.4993	100	111
	22.02	17		33.0251	5.40541	100
	22.04	16		47.401	46.1461	220
	22.06	11		56.242	23.2232	311
	22.08	21		58.9827	0.7007	222
	22.1	19		69.2846	4.1041	400
	22.12	11		76.5527	5.20521	331
	22.14	16		78.9215	0.3003	420
	22.16	24		88.2475	5.30531	422
	22.18	14		95.1971	2.6026	511
	22.2	17		107.011	1.2012	440
	22.22	21		114.439	2.002	531
	22.24	22
	22.26	15
	22.28	14
	22.3	21
	22.32	20
	22.34	24
	22.36	15
	22.38	15
	22.4	18
	22.42	21
	22.44	18
	22.46	19
	22.48	9
	22.5	16
	22.52	12
	22.54	13
	22.56	17
	22.58	17
	22.6	25
	22.62	19
	22.64	18
	22.66	19
	22.68	14
	22.7	22
	22.72	20
	22.74	22
	22.76	16
	22.78	16
	22.8	18
	22.82	31
	22.84	15
	22.86	17
	22.88	8
	22.9	22
	22.92	19
	22.94	23
	22.96	19
	22.98	23
	23	21
	23.02	23
	23.04	28
	23.06	19
	23.08	19
	23.1	20
	23.12	16
	23.14	20
	23.16	18
	23.18	20
	23.2	15
	23.22	18
	23.24	13
	23.26	15
	23.28	19
	23.3	13
	23.32	12
	23.34	19
	23.36	15
	23.38	15
	23.4	16
	23.42	12
	23.44	16
	23.46	12
	23.48	14
	23.5	12
	23.52	22
	23.54	21
	23.56	15
	23.58	11
	23.6	15
	23.62	15
	23.64	20
	23.66	14
	23.68	12
	23.7	16
	23.72	24
	23.74	9
	23.76	25
	23.78	15
	23.8	11
	23.82	18
	23.84	16
	23.86	16
	23.88	19
	23.9	16
	23.92	14
	23.94	15
	23.96	12
	23.98	14
	24	20
	24.02	12
	24.04	13
	24.06	12
	24.08	12
	24.1	19
	24.12	11
	24.14	9
	24.16	21
	24.18	14
	24.2	16
	24.22	16
	24.24	17
	24.26	15
	24.28	15
	24.3	13
	24.32	13
	24.34	14
	24.36	13
	24.38	17
	24.4	16
	24.42	17
	24.44	15
	24.46	15
	24.48	19
	24.5	8
	24.52	14
	24.54	15
	24.56	12
	24.58	15
	24.6	18
	24.62	15
	24.64	13
	24.66	14
	24.68	18
	24.7	13
	24.72	16
	24.74	7
	24.76	12
	24.78	22
	24.8	12
	24.82	13
	24.84	16
	24.86	17
	24.88	9
	24.9	11
	24.92	12
	24.94	21
	24.96	11
	24.98	14
	25	12
	25.02	10
	25.04	13
	25.06	17
	25.08	13
	25.1	14
	25.12	15
	25.14	17
	25.16	20
	25.18	15
	25.2	8
	25.22	16
	25.24	17
	25.26	8
	25.28	12
	25.3	10
	25.32	18
	25.34	17
	25.36	12
	25.38	12
	25.4	12
	25.42	26
	25.44	18
	25.46	15
	25.48	14
	25.5	8
	25.52	11
	25.54	16
	25.56	21
	25.58	11
	25.6	12
	25.62	15
	25.64	13
	25.66	14
	25.68	20
	25.7	11
	25.72	16
	25.74	15
	25.76	14
	25.78	8
	25.8	14
	25.82	18
	25.84	10
	25.86	10
	25.88	14
	25.9	11
	25.92	6
	25.94	15
	25.96	10
	25.98	13
	26	14
	26.02	13
	26.04	9
	26.06	8
	26.08	15
	26.1	10
	26.12	10
	26.14	10
	26.16	13
	26.18	17
	26.2	7
	26.22	11
	26.24	14
	26.26	13
	26.28	10
	26.3	11
	26.32	10
	26.34	11
	26.36	13
	26.38	9
	26.4	12
	26.42	16
	26.44	15
	26.46	13
	26.48	12
	26.5	9
	26.52	14
	26.54	8
	26.56	12
	26.58	10
	26.6	11
	26.62	13
	26.64	15
	26.66	15
	26.68	20
	26.7	9
	26.72	6
	26.74	14
	26.76	10
	26.78	10
	26.8	9
	26.82	11
	26.84	9
	26.86	14
	26.88	8
	26.9	9
	26.92	22
	26.94	15
	26.96	13
	26.98	15
	27	9
	27.02	6
	27.04	16
	27.06	10
	27.08	13
	27.1	9
	27.12	10
	27.14	15
	27.16	12
	27.18	14
	27.2	11
	27.22	17
	27.24	20
	27.26	8
	27.28	13
	27.3	10
	27.32	5
	27.34	14
	27.36	16
	27.38	18
	27.4	18
	27.42	14
	27.44	18
	27.46	18
	27.48	11
	27.5	13
	27.52	6
	27.54	11
	27.56	10
	27.58	12
	27.6	12
	27.62	15
	27.64	6
	27.66	18
	27.68	11
	27.7	11
	27.72	8
	27.74	16
	27.76	12
	27.78	11
	27.8	12
	27.82	10
	27.84	10
	27.86	8
	27.88	6
	27.9	11
	27.92	13
	27.94	18
	27.96	11
	27.98	10
	28	17
	28.02	12
	28.04	20
	28.06	13
	28.08	12
	28.1	18
	28.12	11
	28.14	10
	28.16	8
	28.18	16
	28.2	17
	28.22	21
	28.24	32
	28.26	36
	28.28	43
	28.3	68
	28.32	56
	28.34	84
	28.36	101
	28.38	143
	28.4	188
	28.42	232
	28.44	333
	28.46	425
	28.48	501
	28.5	551
	28.52	595
	28.54	572
	28.56	541
	28.58	410
	28.6	351
	28.62	248
	28.64	157
	28.66	104
	28.68	87
	28.7	50
	28.72	38
	28.74	23
	28.76	22
	28.78	18
	28.8	21
	28.82	11
	28.84	13
	28.86	17
	28.88	15
	28.9	12
	28.92	17
	28.94	12
	28.96	10
	28.98	16
	29	17
	29.02	12
	29.04	13
	29.06	6
	29.08	13
	29.1	16
	29.12	11
	29.14	7
	29.16	15
	29.18	12
	29.2	15
	29.22	13
	29.24	12
	29.26	10
	29.28	10
	29.3	14
	29.32	9
	29.34	7
	29.36	16
	29.38	7
	29.4	8
	29.42	14
	29.44	13
	29.46	10
	29.48	10
	29.5	12
	29.52	9
	29.54	9
	29.56	8
	29.58	11
	29.6	6
	29.62	8
	29.64	9
	29.66	11
	29.68	9
	29.7	6
	29.72	10
	29.74	7
	29.76	18
	29.78	14
	29.8	10
	29.82	14
	29.84	14
	29.86	12
	29.88	12
	29.9	8
	29.92	12
	29.94	7
	29.96	7
	29.98	8
	30	7
	30.02	7
	30.04	9
	30.06	11
	30.08	6
	30.1	14
	30.12	10
	30.14	11
	30.16	13
	30.18	10
	30.2	10
	30.22	10
	30.24	10
	30.26	7
	30.28	4
	30.3	10
	30.32	8
	30.34	12
	30.36	11
	30.38	14
	30.4	10
	30.42	11
	30.44	8
	30.46	12
	30.48	7
	30.5	8
	30.52	9
	30.54	11
	30.56	8
	30.58	8
	30.6	8
	30.62	13
	30.64	10
	30.66	4
	30.68	9
	30.7	15
	30.72	14
	30.74	8
	30.76	14
	30.78	10
	30.8	6
	30.82	4
	30.84	9
	30.86	11
	30.88	14
	30.9	10
	30.92	7
	30.94	6
	30.96	14
	30.98	10
	31	10
	31.02	7
	31.04	4
	31.06	10
	31.08	13
	31.1	3
	31.12	8
	31.14	8
	31.16	14
	31.18	8
	31.2	10
	31.22	6
	31.24	10
	31.26	7
	31.28	10
	31.3	12
	31.32	5
	31.34	7
	31.36	7
	31.38	9
	31.4	1
	31.42	12
	31.44	8
	31.46	8
	31.48	11
	31.5	5
	31.52	19
	31.54	9
	31.56	6
	31.58	12
	31.6	5
	31.62	14
	31.64	5
	31.66	6
	31.68	13
	31.7	6
	31.72	5
	31.74	14
	31.76	7
	31.78	14
	31.8	5
	31.82	6
	31.84	8
	31.86	12
	31.88	11
	31.9	6
	31.92	11
	31.94	3
	31.96	8
	31.98	6
	32	6
	32.02	9
	32.04	9
	32.06	5
	32.08	7
	32.1	5
	32.12	9
	32.14	6
	32.16	10
	32.18	5
	32.2	10
	32.22	8
	32.24	5
	32.26	6
	32.28	7
	32.3	7
	32.32	11
	32.34	7
	32.36	12
	32.38	7
	32.4	13
	32.42	10
	32.44	7
	32.46	10
	32.48	8
	32.5	5
	32.52	10
	32.54	13
	32.56	11
	32.58	11
	32.6	10
	32.62	13
	32.64	6
	32.66	9
	32.68	11
	32.7	3
	32.72	7
	32.74	7
	32.76	6
	32.78	10
	32.8	7
	32.82	5
	32.84	9
	32.86	13
	32.88	9
	32.9	8
	32.92	18
	32.94	11
	32.96	17
	32.98	17
	33	9
	33.02	17
	33.04	19
	33.06	13
	33.08	15
	33.1	19
	33.12	14
	33.14	20
	33.16	13
	33.18	12
	33.2	12
	33.22	10
	33.24	18
	33.26	6
	33.28	9
	33.3	10
	33.32	6
	33.34	15
	33.36	8
	33.38	7
	33.4	10
	33.42	9
	33.44	5
	33.46	5
	33.48	14
	33.5	7
	33.52	14
	33.54	9
	33.56	7
	33.58	6
	33.6	8
	33.62	8
	33.64	13
	33.66	6
	33.68	11
	33.7	4
	33.72	7
	33.74	6
	33.76	5
	33.78	6
	33.8	6
	33.82	13
	33.84	5
	33.86	9
	33.88	11
	33.9	13
	33.92	12
	33.94	10
	33.96	9
	33.98	10
	34	4
	34.02	10
	34.04	9
	34.06	11
	34.08	5
	34.1	6
	34.12	5
	34.14	6
	34.16	6
	34.18	7
	34.2	9
	34.22	3
	34.24	8
	34.26	10
	34.28	10
	34.3	8
	34.32	7
	34.34	8
	34.36	11
	34.38	10
	34.4	4
	34.42	5
	34.44	6
	34.46	5
	34.48	6
	34.5	8
	34.52	6
	34.54	7
	34.56	7
	34.58	8
	34.6	6
	34.62	5
	34.64	8
	34.66	8
	34.68	8
	34.7	5
	34.72	4
	34.74	9
	34.76	9
	34.78	9
	34.8	9
	34.82	6
	34.84	9
	34.86	11
	34.88	10
	34.9	2
	34.92	6
	34.94	5
	34.96	9
	34.98	7
	35	10
	35.02	5
	35.04	8
	35.06	9
	35.08	13
	35.1	5
	35.12	5
	35.14	5
	35.16	7
	35.18	7
	35.2	5
	35.22	8
	35.24	5
	35.26	9
	35.28	8
	35.3	6
	35.32	7
	35.34	9
	35.36	3
	35.38	3
	35.4	6
	35.42	9
	35.44	9
	35.46	8
	35.48	4
	35.5	5
	35.52	5
	35.54	6
	35.56	4
	35.58	11
	35.6	5
	35.62	10
	35.64	6
	35.66	8
	35.68	4
	35.7	12
	35.72	3
	35.74	7
	35.76	11
	35.78	7
	35.8	9
	35.82	5
	35.84	8
	35.86	12
	35.88	12
	35.9	10
	35.92	11
	35.94	11
	35.96	10
	35.98	12
	36	6
	36.02	6
	36.04	16
	36.06	8
	36.08	10
	36.1	11
	36.12	13
	36.14	13
	36.16	9
	36.18	11
	36.2	13
	36.22	16
	36.24	14
	36.26	10
	36.28	14
	36.3	5
	36.32	9
	36.34	9
	36.36	3
	36.38	12
	36.4	11
	36.42	6
	36.44	5
	36.46	5
	36.48	4
	36.5	10
	36.52	7
	36.54	8
	36.56	8
	36.58	10
	36.6	5
	36.62	4
	36.64	8
	36.66	9
	36.68	8
	36.7	13
	36.72	3
	36.74	11
	36.76	2
	36.78	7
	36.8	11
	36.82	4
	36.84	2
	36.86	5
	36.88	7
	36.9	2
	36.92	5
	36.94	13
	36.96	12
	36.98	3
	37	8
	37.02	9
	37.04	8
	37.06	3
	37.08	6
	37.1	4
	37.12	8
	37.14	7
	37.16	5
	37.18	4
	37.2	7
	37.22	6
	37.24	7
	37.26	8
	37.28	4
	37.3	5
	37.32	9
	37.34	10
	37.36	9
	37.38	13
	37.4	4
	37.42	4
	37.44	9
	37.46	8
	37.48	5
	37.5	7
	37.52	4
	37.54	8
	37.56	11
	37.58	10
	37.6	5
	37.62	7
	37.64	10
	37.66	3
	37.68	5
	37.7	4
	37.72	8
	37.74	4
	37.76	2
	37.78	4
	37.8	4
	37.82	7
	37.84	7
	37.86	2
	37.88	6
	37.9	7
	37.92	7
	37.94	13
	37.96	4
	37.98	10
	38	5
	38.02	7
	38.04	6
	38.06	5
	38.08	8
	38.1	13
	38.12	6
	38.14	8
	38.16	5
	38.18	7
	38.2	8
	38.22	7
	38.24	4
	38.26	3
	38.28	6
	38.3	6
	38.32	9
	38.34	6
	38.36	10
	38.38	6
	38.4	4
	38.42	6
	38.44	3
	38.46	10
	38.48	7
	38.5	2
	38.52	9
	38.54	6
	38.56	5
	38.58	9
	38.6	3
	38.62	2
	38.64	7
	38.66	10
	38.68	3
	38.7	4
	38.72	8
	38.74	6
	38.76	2
	38.78	7
	38.8	9
	38.82	4
	38.84	7
	38.86	6
	38.88	7
	38.9	2
	38.92	5
	38.94	5
	38.96	6
	38.98	6
	39	2
	39.02	4
	39.04	5
	39.06	7
	39.08	8
	39.1	6
	39.12	5
	39.14	11
	39.16	5
	39.18	7
	39.2	7
	39.22	6
	39.24	8
	39.26	5
	39.28	5
	39.3	2
	39.32	6
	39.34	4
	39.36	2
	39.38	5
	39.4	11
	39.42	4
	39.44	8
	39.46	6
	39.48	4
	39.5	4
	39.52	14
	39.54	5
	39.56	9
	39.58	4
	39.6	1
	39.62	6
	39.64	3
	39.66	16
	39.68	8
	39.7	4
	39.72	5
	39.74	8
	39.76	3
	39.78	3
	39.8	5
	39.82	6
	39.84	1
	39.86	8
	39.88	9
	39.9	9
	39.92	1
	39.94	7
	39.96	9
	39.98	1
	40	8
	40.02	7
	40.04	5
	40.06	3
	40.08	7
	40.1	9
	40.12	4
	40.14	4
	40.16	2
	40.18	10
	40.2	7
	40.22	3
	40.24	6
	40.26	2
	40.28	7
	40.3	8
	40.32	5
	40.34	8
	40.36	7
	40.38	4
	40.4	5
	40.42	4
	40.44	5
	40.46	11
	40.48	5
	40.5	3
	40.52	4
	40.54	9
	40.56	9
	40.58	5
	40.6	5
	40.62	4
	40.64	7
	40.66	8
	40.68	6
	40.7	6
	40.72	1
	40.74	4
	40.76	5
	40.78	3
	40.8	3
	40.82	6
	40.84	5
	40.86	4
	40.88	3
	40.9	7
	40.92	7
	40.94	3
	40.96	10
	40.98	7
	41	7
	41.02	8
	41.04	7
	41.06	3
	41.08	12
	41.1	8
	41.12	7
	41.14	8
	41.16	2
	41.18	10
	41.2	6
	41.22	3
	41.24	3
	41.26	5
	41.28	6
	41.3	7
	41.32	6
	41.34	4
	41.36	9
	41.38	6
	41.4	4
	41.42	8
	41.44	7
	41.46	9
	41.48	8
	41.5	9
	41.52	12
	41.54	8
	41.56	2
	41.58	9
	41.6	9
	41.62	6
	41.64	4
	41.66	11
	41.68	7
	41.7	6
	41.72	2
	41.74	6
	41.76	7
	41.78	9
	41.8	9
	41.82	7
	41.84	5
	41.86	10
	41.88	6
	41.9	6
	41.92	8
	41.94	6
	41.96	2
	41.98	10
	42	5
	42.02	3
	42.04	8
	42.06	5
	42.08	5
	42.1	7
	42.12	8
	42.14	7
	42.16	9
	42.18	8
	42.2	4
	42.22	5
	42.24	8
	42.26	9
	42.28	7
	42.3	8
	42.32	5
	42.34	6
	42.36	7
	42.38	9
	42.4	8
	42.42	10
	42.44	5
	42.46	6
	42.48	7
	42.5	3
	42.52	10
	42.54	9
	42.56	8
	42.58	8
	42.6	6
	42.62	4
	42.64	8
	42.66	3
	42.68	8
	42.7	8
	42.72	9
	42.74	9
	42.76	4
	42.78	7
	42.8	6
	42.82	11
	42.84	10
	42.86	12
	42.88	7
	42.9	19
	42.92	8
	42.94	14
	42.96	14
	42.98	30
	43	20
	43.02	31
	43.04	29
	43.06	30
	43.08	40
	43.1	51
	43.12	78
	43.14	110
	43.16	127
	43.18	183
	43.2	221
	43.22	296
	43.24	382
	43.26	462
	43.28	583
	43.3	637
	43.32	709
	43.34	676
	43.36	639
	43.38	584
	43.4	429
	43.42	325
	43.44	271
	43.46	178
	43.48	119
	43.5	102
	43.52	71
	43.54	71
	43.56	36
	43.58	33
	43.6	28
	43.62	30
	43.64	11
	43.66	18
	43.68	10
	43.7	19
	43.72	14
	43.74	13
	43.76	6
	43.78	10
	43.8	10
	43.82	10
	43.84	10
	43.86	6
	43.88	15
	43.9	13
	43.92	5
	43.94	5
	43.96	3
	43.98	11
	44	5
	44.02	6
	44.04	12
	44.06	8
	44.08	6
	44.1	7
	44.12	7
	44.14	5
	44.16	10
	44.18	8
	44.2	9
	44.22	10
	44.24	6
	44.26	9
	44.28	5
	44.3	9
	44.32	3
	44.34	6
	44.36	8
	44.38	3
	44.4	9
	44.42	9
	44.44	9
	44.46	7
	44.48	4
	44.5	7
	44.52	6
	44.54	9
	44.56	5
	44.58	10
	44.6	4
	44.62	4
	44.64	9
	44.66	3
	44.68	7
	44.7	4
	44.72	3
	44.74	6
	44.76	10
	44.78	3
	44.8	10
	44.82	7
	44.84	6
	44.86	9
	44.88	6
	44.9	13
	44.92	7
	44.94	5
	44.96	4
	44.98	6
	45	11
	45.02	4
	45.04	3
	45.06	4
	45.08	5
	45.1	4
	45.12	5
	45.14	2
	45.16	6
	45.18	6
	45.2	11
	45.22	5
	45.24	2
	45.26	6
	45.28	4
	45.3	5
	45.32	5
	45.34	5
	45.36	4
	45.38	5
	45.4	4
	45.42	11
	45.44	9
	45.46	5
	45.48	1
	45.5	5
	45.52	3
	45.54	2
	45.56	9
	45.58	8
	45.6	5
	45.62	6
	45.64	5
	45.66	9
	45.68	6
	45.7	3
	45.72	3
	45.74	7
	45.76	7
	45.78	3
	45.8	7
	45.82	7
	45.84	7
	45.86	8
	45.88	11
	45.9	5
	45.92	5
	45.94	3
	45.96	3
	45.98	5
	46	7
	46.02	4
	46.04	6
	46.06	3
	46.08	15
	46.1	5
	46.12	7
	46.14	8
	46.16	5
	46.18	8
	46.2	8
	46.22	4
	46.24	3
	46.26	5
	46.28	5
	46.3	6
	46.32	5
	46.34	8
	46.36	2
	46.38	4
	46.4	3
	46.42	4
	46.44	3
	46.46	3
	46.48	4
	46.5	9
	46.52	6
	46.54	3
	46.56	10
	46.58	8
	46.6	4
	46.62	8
	46.64	8
	46.66	6
	46.68	6
	46.7	8
	46.72	8
	46.74	7
	46.76	5
	46.78	5
	46.8	6
	46.82	5
	46.84	6
	46.86	5
	46.88	4
	46.9	5
	46.92	5
	46.94	4
	46.96	13
	46.98	9
	47	8
	47.02	5
	47.04	10
	47.06	9
	47.08	8
	47.1	8
	47.12	8
	47.14	7
	47.16	7
	47.18	9
	47.2	21
	47.22	11
	47.24	19
	47.26	11
	47.28	29
	47.3	28
	47.32	50
	47.34	53
	47.36	83
	47.38	106
	47.4	132
	47.42	150
	47.44	143
	47.46	184
	47.48	145
	47.5	138
	47.52	129
	47.54	79
	47.56	62
	47.58	42
	47.6	32
	47.62	22
	47.64	25
	47.66	21
	47.68	15
	47.7	11
	47.72	8
	47.74	8
	47.76	8
	47.78	4
	47.8	6
	47.82	6
	47.84	4
	47.86	10
	47.88	10
	47.9	4
	47.92	9
	47.94	5
	47.96	5
	47.98	6
	48	4
	48.02	4
	48.04	10
	48.06	5
	48.08	3
	48.1	7
	48.12	6
	48.14	4
	48.16	2
	48.18	9
	48.2	4
	48.22	9
	48.24	7
	48.26	6
	48.28	8
	48.3	6
	48.32	5
	48.34	3
	48.36	5
	48.38	5
	48.4	3
	48.42	6
	48.44	8
	48.46	5
	48.48	4
	48.5	4
	48.52	8
	48.54	9
	48.56	9
	48.58	7
	48.6	5
	48.62	9
	48.64	9
	48.66	5
	48.68	5
	48.7	3
	48.72	5
	48.74	7
	48.76	7
	48.78	6
	48.8	11
	48.82	8
	48.84	9
	48.86	9
	48.88	8
	48.9	2
	48.92	4
	48.94	8
	48.96	3
	48.98	10
	49	10
	49.02	8
	49.04	6
	49.06	8
	49.08	6
	49.1	4
	49.12	2
	49.14	7
	49.16	3
	49.18	2
	49.2	4
	49.22	15
	49.24	9
	49.26	3
	49.28	3
	49.3	5
	49.32	3
	49.34	6
	49.36	4
	49.38	8
	49.4	2
	49.42	5
	49.44	1
	49.46	4
	49.48	3
	49.5	4
	49.52	8
	49.54	9
	49.56	7
	49.58	2
	49.6	8
	49.62	11
	49.64	7
	49.66	3
	49.68	9
	49.7	5
	49.72	3
	49.74	8
	49.76	6
	49.78	5
	49.8	7
	49.82	6
	49.84	3
	49.86	13
	49.88	11
	49.9	14
	49.92	8
	49.94	3
	49.96	10
	49.98	12
	50	12
	50.02	13
	50.04	9
	50.06	13
	50.08	23
	50.1	21
	50.12	20
	50.14	27
	50.16	19
	50.18	30
	50.2	28
	50.22	51
	50.24	57
	50.26	58
	50.28	83
	50.3	105
	50.32	101
	50.34	128
	50.36	152
	50.38	198
	50.4	235
	50.42	282
	50.44	245
	50.46	241
	50.48	246
	50.5	241
	50.52	214
	50.54	168
	50.56	123
	50.58	111
	50.6	94
	50.62	75
	50.64	55
	50.66	44
	50.68	31
	50.7	33
	50.72	23
	50.74	30
	50.76	15
	50.78	21
	50.8	14
	50.82	16
	50.84	11
	50.86	11
	50.88	14
	50.9	9
	50.92	6
	50.94	6
	50.96	8
	50.98	12
	51	8
	51.02	5
	51.04	7
	51.06	4
	51.08	5
	51.1	6
	51.12	5
	51.14	13
	51.16	9
	51.18	6
	51.2	6
	51.22	5
	51.24	7
	51.26	10
	51.28	8
	51.3	5
	51.32	3
	51.34	5
	51.36	5
	51.38	5
	51.4	4
	51.42	4
	51.44	4
	51.46	1
	51.48	6
	51.5	3
	51.52	4
	51.54	3
	51.56	3
	51.58	4
	51.6	8
	51.62	4
	51.64	8
	51.66	7
	51.68	4
	51.7	8
	51.72	6
	51.74	6
	51.76	5
	51.78	6
	51.8	6
	51.82	3
	51.84	3
	51.86	5
	51.88	1
	51.9	5
	51.92	7
	51.94	7
	51.96	4
	51.98	7
	52	6
	52.02	2
	52.04	4
	52.06	5
	52.08	6
	52.1	10
	52.12	4
	52.14	5
	52.16	13
	52.18	8
	52.2	3
	52.22	1
	52.24	7
	52.26	7
	52.28	3
	52.3	4
	52.32	6
	52.34	7
	52.36	3
	52.38	3
	52.4	7
	52.42	3
	52.44	7
	52.46	4
	52.48	6
	52.5	4
	52.52	5
	52.54	0
	52.56	6
	52.58	6
	52.6	4
	52.62	3
	52.64	2
	52.66	3
	52.68	7
	52.7	9
	52.72	4
	52.74	6
	52.76	3
	52.78	1
	52.8	5
	52.82	6
	52.84	7
	52.86	8
	52.88	4
	52.9	5
	52.92	2
	52.94	7
	52.96	4
	52.98	5
	53	4
	53.02	11
	53.04	5
	53.06	7
	53.08	2
	53.1	0
	53.12	2
	53.14	5
	53.16	4
	53.18	4
	53.2	5
	53.22	6
	53.24	1
	53.26	6
	53.28	7
	53.3	2
	53.32	5
	53.34	2
	53.36	4
	53.38	10
	53.4	1
	53.42	2
	53.44	0
	53.46	6
	53.48	7
	53.5	5
	53.52	5
	53.54	1
	53.56	6
	53.58	6
	53.6	3
	53.62	5
	53.64	2
	53.66	3
	53.68	8
	53.7	3
	53.72	8
	53.74	4
	53.76	5
	53.78	4
	53.8	5
	53.82	2
	53.84	2
	53.86	8
	53.88	5
	53.9	7
	53.92	3
	53.94	3
	53.96	5
	53.98	4
	54	8
	54.02	0
	54.04	4
	54.06	2
	54.08	2
	54.1	4
	54.12	4
	54.14	4
	54.16	4
	54.18	6
	54.2	2
	54.22	3
	54.24	2
	54.26	3
	54.28	3
	54.3	5
	54.32	5
	54.34	5
	54.36	7
	54.38	4
	54.4	3
	54.42	7
	54.44	6
	54.46	5
	54.48	6
	54.5	4
	54.52	3
	54.54	8
	54.56	5
	54.58	3
	54.6	3
	54.62	4
	54.64	4
	54.66	5
	54.68	4
	54.7	4
	54.72	4
	54.74	2
	54.76	4
	54.78	3
	54.8	5
	54.82	5
	54.84	5
	54.86	8
	54.88	3
	54.9	6
	54.92	1
	54.94	8
	54.96	6
	54.98	6
	55	7
	55.02	5
	55.04	2
	55.06	2
	55.08	4
	55.1	6
	55.12	8
	55.14	6
	55.16	5
	55.18	5
	55.2	5
	55.22	5
	55.24	2
	55.26	5
	55.28	5
	55.3	3
	55.32	4
	55.34	6
	55.36	3
	55.38	3
	55.4	4
	55.42	4
	55.44	3
	55.46	4
	55.48	7
	55.5	4
	55.52	1
	55.54	8
	55.56	9
	55.58	5
	55.6	4
	55.62	4
	55.64	9
	55.66	3
	55.68	2
	55.7	1
	55.72	7
	55.74	6
	55.76	4
	55.78	3
	55.8	4
	55.82	3
	55.84	3
	55.86	7
	55.88	4
	55.9	3
	55.92	9
	55.94	8
	55.96	3
	55.98	4
	56	5
	56.02	6
	56.04	5
	56.06	4
	56.08	8
	56.1	6
	56.12	16
	56.14	11
	56.16	8
	56.18	14
	56.2	32
	56.22	33
	56.24	44
	56.26	43
	56.28	50
	56.3	56
	56.32	62
	56.34	45
	56.36	34
	56.38	38
	56.4	39
	56.42	17
	56.44	11
	56.46	12
	56.48	15
	56.5	7
	56.52	7
	56.54	8
	56.56	7
	56.58	3
	56.6	3
	56.62	3
	56.64	2
	56.66	5
	56.68	7
	56.7	7
	56.72	5
	56.74	2
	56.76	4
	56.78	2
	56.8	2
	56.82	2
	56.84	2
	56.86	4
	56.88	4
	56.9	2
	56.92	6
	56.94	7
	56.96	4
	56.98	4
	57	2
	57.02	3
	57.04	1
	57.06	2
	57.08	7
	57.1	9
	57.12	5
	57.14	4
	57.16	2
	57.18	4
	57.2	5
	57.22	1
	57.24	7
	57.26	3
	57.28	5
	57.3	7
	57.32	7
	57.34	5
	57.36	5
	57.38	6
	57.4	4
	57.42	5
	57.44	2
	57.46	3
	57.48	2
	57.5	6
	57.52	5
	57.54	0
	57.56	4
	57.58	3
	57.6	4
	57.62	2
	57.64	1
	57.66	2
	57.68	5
	57.7	4
	57.72	4
	57.74	1
	57.76	2
	57.78	5
	57.8	5
	57.82	7
	57.84	2
	57.86	1
	57.88	6
	57.9	3
	57.92	4
	57.94	6
	57.96	1
	57.98	2
	58	4
	58.02	2
	58.04	4
	58.06	0
	58.08	4
	58.1	1
	58.12	1
	58.14	6
	58.16	2
	58.18	3
	58.2	2
	58.22	2
	58.24	3
	58.26	3
	58.28	3
	58.3	6
	58.32	2
	58.34	7
	58.36	1
	58.38	4
	58.4	1
	58.42	2
	58.44	5
	58.46	5
	58.48	1
	58.5	4
	58.52	0
	58.54	2
	58.56	5
	58.58	7
	58.6	4
	58.62	1
	58.64	4
	58.66	3
	58.68	2
	58.7	3
	58.72	1
	58.74	7
	58.76	4
	58.78	3
	58.8	3
	58.82	4
	58.84	6
	58.86	5
	58.88	1
	58.9	1
	58.92	7
	58.94	3
	58.96	4
	58.98	6
	59	2
	59.02	3
	59.04	7
	59.06	3
	59.08	7
	59.1	3
	59.12	4
	59.14	3
	59.16	5
	59.18	4
	59.2	4
	59.22	3
	59.24	7
	59.26	3
	59.28	1
	59.3	3
	59.32	7
	59.34	2
	59.36	3
	59.38	4
	59.4	5
	59.42	2
	59.44	2
	59.46	5
	59.48	4
	59.5	2
	59.52	4
	59.54	2
	59.56	4
	59.58	3
	59.6	5
	59.62	1
	59.64	2
	59.66	2
	59.68	1
	59.7	3
	59.72	3
	59.74	5
	59.76	7
	59.78	2
	59.8	4
	59.82	4
	59.84	8
	59.86	4
	59.88	0
	59.9	4
	59.92	6
	59.94	4
	59.96	3
	59.98	2
	60	4
	60.02	4
	60.04	4
	60.06	4
	60.08	2
	60.1	5
	60.12	6
	60.14	3
	60.16	1
	60.18	2
	60.2	2
	60.22	3
	60.24	3
	60.26	3
	60.28	4
	60.3	1
	60.32	3
	60.34	4
	60.36	3
	60.38	4
	60.4	2
	60.42	5
	60.44	8
	60.46	0
	60.48	4
	60.5	3
	60.52	3
	60.54	2
	60.56	1
	60.58	3
	60.6	2
	60.62	7
	60.64	7
	60.66	4
	60.68	5
	60.7	4
	60.72	5
	60.74	3
	60.76	6
	60.78	6
	60.8	6
	60.82	9
	60.84	7
	60.86	5
	60.88	1
	60.9	0
	60.92	4
	60.94	5
	60.96	5
	60.98	3
	61	5
	61.02	2
	61.04	4
	61.06	5
	61.08	2
	61.1	6
	61.12	6
	61.14	4
	61.16	5
	61.18	3
	61.2	2
	61.22	4
	61.24	5
	61.26	2
	61.28	2
	61.3	6
	61.32	3
	61.34	4
	61.36	3
	61.38	2
	61.4	1
	61.42	4
	61.44	3
	61.46	3
	61.48	2
	61.5	3
	61.52	2
	61.54	4
	61.56	3
	61.58	4
	61.6	4
	61.62	1
	61.64	4
	61.66	1
	61.68	3
	61.7	3
	61.72	4
	61.74	2
	61.76	3
	61.78	3
	61.8	3
	61.82	2
	61.84	2
	61.86	6
	61.88	0
	61.9	4
[truncated: 1,755 more rows]

## Sheet: Figure 2d
Figure 2d	GI-XRD patterns of Cu_KBr
					ICDD-PDF#	00-006-0292
		Intensity			Intensity	Miller index
	2theta	Cu_KBr		2theta	CuBr
	22	16		27.1224	100	111
	22.02	17		31.4063	4	200
	22.04	9		45.0198	60	220
	22.06	13		53.3438	35	311
	22.08	12		55.9161	2	222
	22.1	14		65.5453	8	400
	22.12	14		72.2858	10	331
	22.14	18		74.5392	2	420
	22.16	11		83.0852	10	422
	22.18	9		89.3989	6	511
	22.2	11		99.9497	4	440
	22.22	17		106.411	4	531
	22.24	17		108.621	2	600
	22.26	17		117.753	4	620
	22.28	14
	22.3	23
	22.32	11
	22.34	21
	22.36	12
	22.38	9
	22.4	22
	22.42	15
	22.44	17
	22.46	10
	22.48	10
	22.5	19
	22.52	10
	22.54	18
	22.56	9
	22.58	12
	22.6	6
	22.62	12
	22.64	17
	22.66	10
	22.68	15
	22.7	8
	22.72	7
	22.74	17
	22.76	12
	22.78	13
	22.8	17
	22.82	4
	22.84	11
	22.86	17
	22.88	12
	22.9	16
	22.92	14
	22.94	5
	22.96	13
	22.98	17
	23	17
	23.02	13
	23.04	16
	23.06	15
	23.08	10
	23.1	16
	23.12	14
	23.14	8
	23.16	12
	23.18	13
	23.2	13
	23.22	21
	23.24	12
	23.26	18
	23.28	14
	23.3	15
	23.32	12
	23.34	9
	23.36	18
	23.38	13
	23.4	10
	23.42	11
	23.44	7
	23.46	24
	23.48	19
	23.5	8
	23.52	14
	23.54	7
	23.56	16
	23.58	16
	23.6	12
	23.62	8
	23.64	5
	23.66	20
	23.68	10
	23.7	17
	23.72	11
	23.74	13
	23.76	10
	23.78	19
	23.8	14
	23.82	9
	23.84	15
	23.86	17
	23.88	16
	23.9	20
	23.92	13
	23.94	17
	23.96	10
	23.98	21
	24	13
	24.02	15
	24.04	10
	24.06	5
	24.08	12
	24.1	17
	24.12	23
	24.14	8
	24.16	11
	24.18	21
	24.2	13
	24.22	11
	24.24	10
	24.26	15
	24.28	17
	24.3	17
	24.32	15
	24.34	18
	24.36	13
	24.38	18
	24.4	14
	24.42	7
	24.44	14
	24.46	7
	24.48	17
	24.5	12
	24.52	16
	24.54	8
	24.56	11
	24.58	7
	24.6	20
	24.62	12
	24.64	13
	24.66	8
	24.68	7
	24.7	17
	24.72	13
	24.74	12
	24.76	10
	24.78	8
	24.8	14
	24.82	14
	24.84	12
	24.86	15
	24.88	14
	24.9	13
	24.92	8
	24.94	13
	24.96	13
	24.98	17
	25	12
	25.02	15
	25.04	4
	25.06	7
	25.08	12
	25.1	7
	25.12	17
	25.14	18
	25.16	13
	25.18	10
	25.2	6
	25.22	12
	25.24	14
	25.26	16
	25.28	12
	25.3	20
	25.32	7
	25.34	18
	25.36	10
	25.38	17
	25.4	10
	25.42	13
	25.44	11
	25.46	17
	25.48	11
	25.5	8
	25.52	14
	25.54	5
	25.56	9
	25.58	10
	25.6	11
	25.62	8
	25.64	5
	25.66	6
	25.68	10
	25.7	9
	25.72	8
	25.74	7
	25.76	11
	25.78	6
	25.8	6
	25.82	8
	25.84	6
	25.86	9
	25.88	9
	25.9	10
	25.92	12
	25.94	13
	25.96	10
	25.98	16
	26	16
	26.02	10
	26.04	16
	26.06	10
	26.08	6
	26.1	8
	26.12	14
	26.14	9
	26.16	12
	26.18	12
	26.2	5
	26.22	14
	26.24	14
	26.26	7
	26.28	6
	26.3	11
	26.32	11
	26.34	10
	26.36	9
	26.38	16
	26.4	12
	26.42	11
	26.44	8
	26.46	8
	26.48	9
	26.5	6
	26.52	12
	26.54	11
	26.56	10
	26.58	18
	26.6	11
	26.62	11
	26.64	12
	26.66	13
	26.68	13
	26.7	11
	26.72	13
	26.74	24
	26.76	15
	26.78	13
	26.8	17
	26.82	27
	26.84	31
	26.86	36
	26.88	37
	26.9	65
	26.92	83
	26.94	86
	26.96	135
	26.98	138
	27	185
	27.02	240
	27.04	303
	27.06	372
	27.08	386
	27.1	472
	27.12	531
	27.14	445
	27.16	411
	27.18	354
	27.2	248
	27.22	190
	27.24	114
	27.26	88
	27.28	56
	27.3	46
	27.32	37
	27.34	22
	27.36	17
	27.38	21
	27.4	18
	27.42	30
	27.44	19
	27.46	10
	27.48	19
	27.5	21
	27.52	17
	27.54	17
	27.56	17
	27.58	7
	27.6	3
	27.62	12
	27.64	14
	27.66	10
	27.68	17
	27.7	9
	27.72	12
	27.74	9
	27.76	16
	27.78	9
	27.8	12
	27.82	12
	27.84	10
	27.86	13
	27.88	8
	27.9	6
	27.92	8
	27.94	7
	27.96	12
	27.98	8
	28	7
	28.02	13
	28.04	6
	28.06	9
	28.08	16
	28.1	8
	28.12	9
	28.14	12
	28.16	6
	28.18	11
	28.2	5
	28.22	8
	28.24	12
	28.26	17
	28.28	9
	28.3	8
	28.32	11
	28.34	9
	28.36	12
	28.38	10
	28.4	6
	28.42	10
	28.44	6
	28.46	5
	28.48	8
	28.5	6
	28.52	12
	28.54	4
	28.56	6
	28.58	6
	28.6	9
	28.62	7
	28.64	8
	28.66	10
	28.68	10
	28.7	10
	28.72	8
	28.74	11
	28.76	8
	28.78	11
	28.8	3
	28.82	6
	28.84	11
	28.86	10
	28.88	9
	28.9	9
	28.92	11
	28.94	16
	28.96	7
	28.98	11
	29	19
	29.02	11
	29.04	5
	29.06	13
	29.08	9
	29.1	11
	29.12	13
	29.14	10
	29.16	4
	29.18	10
	29.2	8
	29.22	9
	29.24	11
	29.26	14
	29.28	8
	29.3	10
	29.32	14
	29.34	7
	29.36	6
	29.38	10
	29.4	6
	29.42	7
	29.44	9
	29.46	6
	29.48	10
	29.5	6
	29.52	10
	29.54	6
	29.56	12
	29.58	7
	29.6	7
	29.62	9
	29.64	9
	29.66	11
	29.68	8
	29.7	13
	29.72	12
	29.74	6
	29.76	7
	29.78	9
	29.8	9
	29.82	10
	29.84	6
	29.86	11
	29.88	6
	29.9	11
	29.92	11
	29.94	11
	29.96	8
	29.98	4
	30	8
	30.02	8
	30.04	8
	30.06	6
	30.08	8
	30.1	7
	30.12	10
	30.14	9
	30.16	8
	30.18	15
	30.2	10
	30.22	7
	30.24	6
	30.26	5
	30.28	9
	30.3	6
	30.32	9
	30.34	3
	30.36	5
	30.38	3
	30.4	7
	30.42	9
	30.44	10
	30.46	12
	30.48	6
	30.5	13
	30.52	7
	30.54	6
	30.56	12
	30.58	9
	30.6	8
	30.62	6
	30.64	11
	30.66	10
	30.68	7
	30.7	8
	30.72	9
	30.74	6
	30.76	8
	30.78	11
	30.8	7
	30.82	10
	30.84	9
	30.86	11
	30.88	13
	30.9	9
	30.92	11
	30.94	6
	30.96	9
	30.98	9
	31	4
	31.02	9
	31.04	4
	31.06	11
	31.08	10
	31.1	6
	31.12	12
	31.14	12
	31.16	7
	31.18	12
	31.2	7
	31.22	8
	31.24	7
	31.26	12
	31.28	9
	31.3	11
	31.32	13
	31.34	13
	31.36	10
	31.38	10
	31.4	7
	31.42	16
	31.44	13
	31.46	13
	31.48	9
	31.5	11
	31.52	6
	31.54	10
	31.56	5
	31.58	7
	31.6	5
	31.62	8
	31.64	7
	31.66	7
	31.68	9
	31.7	5
	31.72	8
	31.74	7
	31.76	11
	31.78	8
	31.8	7
	31.82	8
	31.84	9
	31.86	8
	31.88	5
	31.9	6
	31.92	5
	31.94	4
	31.96	3
	31.98	3
	32	7
	32.02	3
	32.04	10
	32.06	6
	32.08	7
	32.1	8
	32.12	5
	32.14	9
	32.16	4
	32.18	8
	32.2	6
	32.22	5
	32.24	11
	32.26	6
	32.28	5
	32.3	3
	32.32	5
	32.34	7
	32.36	5
	32.38	12
	32.4	7
	32.42	8
	32.44	10
	32.46	8
	32.48	7
	32.5	11
	32.52	3
	32.54	6
	32.56	10
	32.58	10
	32.6	8
	32.62	3
	32.64	8
	32.66	11
	32.68	8
	32.7	6
	32.72	7
	32.74	5
	32.76	11
	32.78	6
	32.8	13
	32.82	4
	32.84	4
	32.86	9
	32.88	8
	32.9	14
	32.92	8
	32.94	5
	32.96	15
	32.98	9
	33	14
	33.02	9
	33.04	6
	33.06	6
	33.08	9
	33.1	8
	33.12	9
	33.14	6
	33.16	13
	33.18	5
	33.2	6
	33.22	7
	33.24	8
	33.26	4
	33.28	6
	33.3	7
	33.32	4
	33.34	6
	33.36	9
	33.38	9
	33.4	4
	33.42	7
	33.44	8
	33.46	8
	33.48	9
	33.5	6
	33.52	8
	33.54	6
	33.56	2
	33.58	8
	33.6	10
	33.62	6
	33.64	3
	33.66	5
	33.68	6
	33.7	9
	33.72	7
	33.74	3
	33.76	2
	33.78	3
	33.8	5
	33.82	5
	33.84	7
	33.86	7
	33.88	7
	33.9	3
	33.92	6
	33.94	10
	33.96	5
	33.98	9
	34	6
	34.02	4
	34.04	8
	34.06	4
	34.08	7
	34.1	4
	34.12	6
	34.14	5
	34.16	4
	34.18	6
	34.2	3
	34.22	8
	34.24	7
	34.26	10
	34.28	10
	34.3	9
	34.32	13
	34.34	5
	34.36	4
	34.38	5
	34.4	4
	34.42	4
	34.44	3
	34.46	6
	34.48	5
	34.5	3
	34.52	3
	34.54	9
	34.56	9
	34.58	3
	34.6	4
	34.62	3
	34.64	8
	34.66	4
	34.68	5
	34.7	6
	34.72	7
	34.74	8
	34.76	10
	34.78	7
	34.8	8
	34.82	4
	34.84	5
	34.86	5
	34.88	7
	34.9	6
	34.92	2
	34.94	4
	34.96	7
	34.98	6
	35	6
	35.02	1
	35.04	5
	35.06	5
	35.08	7
	35.1	3
	35.12	5
	35.14	6
	35.16	6
	35.18	6
	35.2	8
	35.22	8
	35.24	7
	35.26	9
	35.28	4
	35.3	10
	35.32	7
	35.34	7
	35.36	6
	35.38	7
	35.4	8
	35.42	7
	35.44	8
	35.46	8
	35.48	5
	35.5	8
	35.52	7
	35.54	11
	35.56	4
	35.58	5
	35.6	6
	35.62	5
	35.64	5
	35.66	3
	35.68	1
	35.7	2
	35.72	7
	35.74	7
	35.76	4
	35.78	10
	35.8	3
	35.82	6
	35.84	5
	35.86	8
	35.88	5
	35.9	6
	35.92	4
	35.94	6
	35.96	6
	35.98	10
	36	6
	36.02	7
	36.04	2
	36.06	6
	36.08	6
	36.1	10
	36.12	9
	36.14	11
	36.16	4
	36.18	7
	36.2	10
	36.22	9
	36.24	6
	36.26	11
	36.28	8
	36.3	10
	36.32	8
	36.34	5
	36.36	5
	36.38	3
	36.4	4
	36.42	8
	36.44	9
	36.46	8
	36.48	2
	36.5	4
	36.52	4
	36.54	4
	36.56	10
	36.58	3
	36.6	6
	36.62	7
	36.64	7
	36.66	9
	36.68	5
	36.7	13
	36.72	5
	36.74	6
	36.76	1
	36.78	4
	36.8	10
	36.82	6
	36.84	3
	36.86	5
	36.88	5
	36.9	7
	36.92	5
	36.94	2
	36.96	7
	36.98	6
	37	3
	37.02	7
	37.04	6
	37.06	4
	37.08	6
	37.1	11
	37.12	2
	37.14	2
	37.16	4
	37.18	7
	37.2	6
	37.22	4
	37.24	4
	37.26	4
	37.28	3
	37.3	5
	37.32	6
	37.34	8
	37.36	4
	37.38	8
	37.4	2
	37.42	2
	37.44	8
	37.46	5
	37.48	1
	37.5	5
	37.52	8
	37.54	5
	37.56	4
	37.58	4
	37.6	7
	37.62	7
	37.64	2
	37.66	6
	37.68	7
	37.7	6
	37.72	6
	37.74	9
	37.76	6
	37.78	0
	37.8	8
	37.82	7
	37.84	8
	37.86	6
	37.88	3
	37.9	8
	37.92	5
	37.94	7
	37.96	7
	37.98	8
	38	7
	38.02	5
	38.04	5
	38.06	7
	38.08	8
	38.1	2
	38.12	7
	38.14	5
	38.16	6
	38.18	5
	38.2	10
	38.22	4
	38.24	4
	38.26	3
	38.28	3
	38.3	7
	38.32	3
	38.34	2
	38.36	5
	38.38	4
	38.4	6
	38.42	5
	38.44	6
	38.46	7
	38.48	4
	38.5	6
	38.52	3
	38.54	5
	38.56	3
	38.58	11
	38.6	6
	38.62	2
	38.64	3
	38.66	8
	38.68	6
	38.7	4
	38.72	5
	38.74	4
	38.76	7
	38.78	9
	38.8	6
	38.82	4
	38.84	5
	38.86	7
	38.88	9
	38.9	12
	38.92	7
	38.94	6
	38.96	4
	38.98	9
	39	9
	39.02	4
	39.04	8
	39.06	6
	39.08	9
	39.1	11
	39.12	12
	39.14	9
	39.16	7
	39.18	5
	39.2	5
	39.22	3
	39.24	7
	39.26	6
	39.28	4
	39.3	4
	39.32	6
	39.34	4
	39.36	5
	39.38	5
	39.4	2
	39.42	6
	39.44	9
	39.46	5
	39.48	6
	39.5	5
	39.52	4
	39.54	3
	39.56	4
	39.58	6
	39.6	8
	39.62	5
	39.64	5
	39.66	8
	39.68	2
	39.7	6
	39.72	1
	39.74	6
	39.76	4
	39.78	9
	39.8	6
	39.82	9
	39.84	4
	39.86	7
	39.88	3
	39.9	4
	39.92	5
	39.94	5
	39.96	4
	39.98	5
	40	6
	40.02	6
	40.04	4
	40.06	5
	40.08	5
	40.1	2
	40.12	5
	40.14	6
	40.16	2
	40.18	2
	40.2	6
	40.22	6
	40.24	0
	40.26	8
	40.28	4
	40.3	6
	40.32	5
	40.34	8
	40.36	9
	40.38	3
	40.4	3
	40.42	4
	40.44	3
	40.46	8
	40.48	5
	40.5	4
	40.52	6
	40.54	9
	40.56	2
	40.58	4
	40.6	12
	40.62	9
	40.64	2
	40.66	5
	40.68	5
	40.7	7
	40.72	2
	40.74	5
	40.76	6
	40.78	11
	40.8	9
	40.82	7
	40.84	7
	40.86	9
	40.88	3
	40.9	9
	40.92	5
	40.94	9
	40.96	3
	40.98	6
	41	10
	41.02	2
	41.04	9
	41.06	7
	41.08	8
	41.1	4
	41.12	8
	41.14	7
	41.16	5
	41.18	7
	41.2	4
	41.22	5
	41.24	6
	41.26	3
	41.28	4
	41.3	10
	41.32	4
	41.34	7
	41.36	2
	41.38	11
	41.4	3
	41.42	8
	41.44	6
	41.46	6
	41.48	5
	41.5	6
	41.52	5
	41.54	4
	41.56	5
	41.58	5
	41.6	5
	41.62	3
	41.64	3
	41.66	3
	41.68	5
	41.7	7
	41.72	4
	41.74	4
	41.76	6
	41.78	8
	41.8	7
	41.82	10
	41.84	5
	41.86	6
	41.88	1
	41.9	5
	41.92	6
	41.94	6
	41.96	3
	41.98	10
	42	7
	42.02	6
	42.04	6
	42.06	4
	42.08	4
	42.1	7
	42.12	4
	42.14	5
	42.16	11
	42.18	7
	42.2	5
	42.22	11
	42.24	9
	42.26	3
	42.28	10
	42.3	5
	42.32	4
	42.34	8
	42.36	3
	42.38	7
	42.4	5
	42.42	6
	42.44	7
	42.46	6
	42.48	10
	42.5	9
	42.52	5
	42.54	3
	42.56	5
	42.58	10
	42.6	13
	42.62	7
	42.64	10
	42.66	5
	42.68	7
	42.7	5
	42.72	11
	42.74	5
	42.76	5
	42.78	11
	42.8	9
	42.82	10
	42.84	11
	42.86	13
	42.88	13
	42.9	15
	42.92	20
	42.94	13
	42.96	13
	42.98	17
	43	25
	43.02	21
	43.04	37
	43.06	55
	43.08	61
	43.1	87
	43.12	97
	43.14	147
	43.16	161
	43.18	232
	43.2	358
	43.22	389
	43.24	525
	43.26	703
	43.28	828
	43.3	934
	43.32	1069
	43.34	1086
	43.36	989
	43.38	902
	43.4	709
	43.42	562
	43.44	385
	43.46	263
	43.48	197
	43.5	127
	43.52	118
	43.54	85
	43.56	38
	43.58	51
	43.6	28
	43.62	30
	43.64	17
	43.66	18
	43.68	16
	43.7	20
	43.72	15
	43.74	14
	43.76	20
	43.78	6
	43.8	8
	43.82	8
	43.84	11
	43.86	5
	43.88	11
	43.9	7
	43.92	9
	43.94	4
	43.96	5
	43.98	7
	44	8
	44.02	10
	44.04	6
	44.06	7
	44.08	12
	44.1	1
	44.12	11
	44.14	7
	44.16	6
	44.18	7
	44.2	10
	44.22	7
	44.24	5
	44.26	8
	44.28	5
	44.3	7
	44.32	8
	44.34	11
	44.36	8
	44.38	7
	44.4	6
	44.42	6
	44.44	7
	44.46	7
	44.48	5
	44.5	7
	44.52	2
	44.54	8
	44.56	5
	44.58	10
	44.6	7
	44.62	4
	44.64	4
	44.66	13
	44.68	6
	44.7	10
	44.72	13
	44.74	12
	44.76	14
	44.78	11
	44.8	28
	44.82	19
	44.84	30
	44.86	30
	44.88	35
	44.9	60
	44.92	69
	44.94	85
	44.96	131
	44.98	132
	45	175
	45.02	176
	45.04	165
	45.06	175
	45.08	156
	45.1	119
	45.12	99
	45.14	59
	45.16	45
	45.18	51
	45.2	24
	45.22	23
	45.24	16
	45.26	19
	45.28	11
	45.3	11
	45.32	11
	45.34	6
	45.36	5
	45.38	9
	45.4	9
	45.42	9
	45.44	6
	45.46	7
	45.48	5
	45.5	10
	45.52	5
	45.54	9
	45.56	6
	45.58	6
	45.6	9
	45.62	10
	45.64	7
	45.66	11
	45.68	8
	45.7	6
	45.72	7
	45.74	5
	45.76	8
	45.78	6
	45.8	8
	45.82	7
	45.84	6
	45.86	5
	45.88	6
	45.9	4
	45.92	4
	45.94	7
	45.96	6
	45.98	8
	46	7
	46.02	9
	46.04	7
	46.06	6
	46.08	4
	46.1	7
	46.12	4
	46.14	6
	46.16	9
	46.18	5
	46.2	5
	46.22	2
	46.24	7
	46.26	8
	46.28	9
	46.3	4
	46.32	6
	46.34	6
	46.36	6
	46.38	3
	46.4	8
	46.42	6
	46.44	5
	46.46	2
	46.48	6
	46.5	8
	46.52	4
	46.54	4
	46.56	3
	46.58	6
	46.6	5
	46.62	7
	46.64	3
	46.66	7
	46.68	2
	46.7	6
	46.72	9
	46.74	6
	46.76	6
	46.78	4
	46.8	6
	46.82	3
	46.84	4
	46.86	6
	46.88	3
	46.9	2
	46.92	5
	46.94	7
	46.96	5
	46.98	7
	47	5
	47.02	4
	47.04	7
	47.06	4
	47.08	3
	47.1	4
	47.12	5
	47.14	6
	47.16	6
	47.18	2
	47.2	8
	47.22	5
	47.24	2
	47.26	1
	47.28	5
	47.3	4
	47.32	6
	47.34	4
	47.36	4
	47.38	4
	47.4	6
	47.42	4
	47.44	7
	47.46	4
	47.48	3
	47.5	2
	47.52	8
	47.54	4
	47.56	8
	47.58	1
	47.6	6
	47.62	7
	47.64	4
	47.66	5
	47.68	5
	47.7	2
	47.72	5
	47.74	5
	47.76	6
	47.78	4
	47.8	3
	47.82	2
	47.84	2
	47.86	3
	47.88	6
	47.9	3
	47.92	4
	47.94	3
	47.96	7
	47.98	6
	48	7
	48.02	5
	48.04	6
	48.06	9
	48.08	2
	48.1	1
	48.12	2
	48.14	8
	48.16	5
	48.18	5
	48.2	4
	48.22	1
	48.24	2
	48.26	2
	48.28	5
	48.3	5
	48.32	2
	48.34	3
	48.36	4
	48.38	4
	48.4	5
	48.42	5
	48.44	4
	48.46	5
	48.48	5
	48.5	4
	48.52	5
	48.54	7
	48.56	8
	48.58	6
	48.6	5
	48.62	6
	48.64	5
	48.66	7
	48.68	9
	48.7	5
	48.72	6
	48.74	13
	48.76	7
	48.78	2
	48.8	7
	48.82	5
	48.84	2
	48.86	5
	48.88	3
	48.9	5
	48.92	10
	48.94	4
	48.96	5
	48.98	5
	49	1
	49.02	7
	49.04	5
	49.06	6
	49.08	4
	49.1	6
	49.12	0
	49.14	5
	49.16	4
	49.18	3
	49.2	6
	49.22	8
	49.24	4
	49.26	6
	49.28	4
	49.3	2
	49.32	7
	49.34	4
	49.36	7
	49.38	4
	49.4	1
	49.42	6
	49.44	2
	49.46	3
	49.48	3
	49.5	4
	49.52	2
	49.54	7
	49.56	6
	49.58	4
	49.6	10
	49.62	3
	49.64	3
	49.66	4
	49.68	5
	49.7	6
	49.72	3
	49.74	9
	49.76	12
	49.78	3
	49.8	6
	49.82	7
	49.84	5
	49.86	6
	49.88	6
	49.9	3
	49.92	8
	49.94	9
	49.96	8
	49.98	9
	50	3
	50.02	12
	50.04	8
	50.06	9
	50.08	13
	50.1	16
	50.12	15
	50.14	17
	50.16	23
	50.18	28
	50.2	34
	50.22	34
	50.24	50
	50.26	61
	50.28	81
	50.3	94
	50.32	122
	50.34	178
	50.36	183
	50.38	229
	50.4	284
	50.42	320
	50.44	320
	50.46	367
	50.48	349
	50.5	355
	50.52	342
	50.54	288
	50.56	235
	50.58	185
	50.6	150
	50.62	118
	50.64	86
	50.66	85
	50.68	48
	50.7	38
	50.72	24
	50.74	20
	50.76	20
	50.78	16
	50.8	19
	50.82	20
	50.84	11
	50.86	8
	50.88	11
	50.9	15
	50.92	8
	50.94	6
	50.96	4
	50.98	7
	51	13
	51.02	4
	51.04	3
	51.06	6
	51.08	6
	51.1	8
	51.12	8
	51.14	9
	51.16	2
	51.18	4
	51.2	5
	51.22	6
	51.24	5
	51.26	8
	51.28	2
	51.3	3
	51.32	8
	51.34	3
	51.36	2
	51.38	4
	51.4	2
	51.42	7
	51.44	4
	51.46	5
	51.48	7
	51.5	9
	51.52	3
	51.54	2
	51.56	3
	51.58	9
	51.6	7
	51.62	5
	51.64	4
	51.66	4
	51.68	4
	51.7	3
	51.72	2
	51.74	8
	51.76	5
	51.78	7
	51.8	5
	51.82	3
	51.84	2
	51.86	3
	51.88	8
	51.9	4
	51.92	8
	51.94	5
	51.96	11
	51.98	1
	52	5
	52.02	3
	52.04	7
	52.06	2
	52.08	3
	52.1	5
	52.12	7
	52.14	6
	52.16	8
	52.18	7
	52.2	3
	52.22	4
	52.24	4
	52.26	5
	52.28	2
	52.3	5
	52.32	7
	52.34	4
	52.36	2
	52.38	1
	52.4	4
	52.42	7
	52.44	4
	52.46	8
	52.48	6
	52.5	2
	52.52	4
	52.54	5
	52.56	6
	52.58	1
	52.6	3
	52.62	7
	52.64	4
	52.66	5
	52.68	5
	52.7	4
	52.72	4
	52.74	5
	52.76	6
	52.78	3
	52.8	4
	52.82	6
	52.84	3
	52.86	4
	52.88	5
	52.9	3
	52.92	2
	52.94	3
	52.96	9
	52.98	3
	53	6
	53.02	3
	53.04	6
	53.06	6
	53.08	6
	53.1	7
	53.12	11
	53.14	13
	53.16	9
	53.18	14
	53.2	8
	53.22	16
	53.24	26
	53.26	38
	53.28	52
	53.3	46
	53.32	58
	53.34	57
	53.36	79
	53.38	68
	53.4	62
	53.42	56
	53.44	47
	53.46	33
	53.48	32
	53.5	16
	53.52	17
	53.54	18
	53.56	17
	53.58	4
	53.6	5
	53.62	5
	53.64	9
	53.66	4
	53.68	6
	53.7	7
	53.72	4
	53.74	3
	53.76	9
	53.78	4
	53.8	7
	53.82	7
	53.84	5
	53.86	5
	53.88	4
	53.9	4
	53.92	4
	53.94	4
	53.96	2
	53.98	3
	54	1
	54.02	3
	54.04	8
	54.06	4
	54.08	6
	54.1	3
	54.12	4
	54.14	2
	54.16	6
	54.18	2
	54.2	5
	54.22	2
	54.24	5
	54.26	6
	54.28	7
	54.3	3
	54.32	3
	54.34	4
	54.36	6
	54.38	1
	54.4	6
	54.42	4
	54.44	3
	54.46	5
	54.48	2
	54.5	6
	54.52	5
	54.54	4
	54.56	4
	54.58	4
	54.6	1
	54.62	5
	54.64	3
	54.66	2
	54.68	6
	54.7	4
	54.72	1
	54.74	4
	54.76	2
	54.78	3
	54.8	2
	54.82	5
	54.84	1
	54.86	2
	54.88	8
	54.9	6
	54.92	2
	54.94	3
	54.96	1
	54.98	4
	55	2
	55.02	5
	55.04	3
	55.06	4
	55.08	3
	55.1	4
	55.12	0
	55.14	6
	55.16	1
	55.18	4
	55.2	1
	55.22	6
	55.24	8
	55.26	2
	55.28	2
	55.3	2
	55.32	1
	55.34	4
	55.36	5
	55.38	2
	55.4	0
	55.42	3
	55.44	3
	55.46	3
	55.48	6
	55.5	3
	55.52	5
	55.54	3
	55.56	1
	55.58	3
	55.6	4
	55.62	1
	55.64	4
	55.66	3
	55.68	4
	55.7	3
	55.72	5
	55.74	5
	55.76	5
	55.78	4
	55.8	3
	55.82	4
	55.84	7
	55.86	7
	55.88	2
	55.9	7
	55.92	6
	55.94	6
	55.96	7
	55.98	2
	56	9
	56.02	6
	56.04	4
	56.06	2
	56.08	2
	56.1	5
	56.12	1
	56.14	5
	56.16	1
	56.18	5
	56.2	3
	56.22	0
	56.24	3
	56.26	3
	56.28	2
	56.3	5
	56.32	2
	56.34	4
	56.36	4
	56.38	6
	56.4	3
	56.42	3
	56.44	3
	56.46	8
	56.48	1
	56.5	6
	56.52	8
	56.54	2
	56.56	2
	56.58	4
	56.6	1
	56.62	4
	56.64	4
	56.66	0
	56.68	3
	56.7	3
	56.72	5
	56.74	5
	56.76	3
	56.78	4
	56.8	3
	56.82	2
	56.84	1
	56.86	4
	56.88	0
	56.9	3
	56.92	4
	56.94	2
	56.96	2
	56.98	2
	57	2
	57.02	6
	57.04	5
	57.06	1
	57.08	5
	57.1	3
	57.12	3
	57.14	3
	57.16	4
	57.18	6
	57.2	7
	57.22	5
	57.24	4
	57.26	5
	57.28	3
	57.3	1
	57.32	1
	57.34	1
	57.36	3
	57.38	3
	57.4	1
	57.42	4
	57.44	3
	57.46	3
	57.48	1
	57.5	2
	57.52	3
	57.54	1
	57.56	4
	57.58	3
	57.6	1
	57.62	3
	57.64	5
	57.66	3
	57.68	2
	57.7	4
	57.72	2
	57.74	9
	57.76	4
	57.78	6
	57.8	5
	57.82	5
	57.84	5
	57.86	3
	57.88	3
	57.9	0
	57.92	2
	57.94	3
	57.96	3
	57.98	4
	58	1
	58.02	3
	58.04	2
	58.06	6
	58.08	6
	58.1	1
	58.12	1
	58.14	3
	58.16	3
	58.18	3
	58.2	2
	58.22	1
	58.24	8
	58.26	2
	58.28	1
	58.3	1
	58.32	1
	58.34	5
	58.36	8
	58.38	5
	58.4	1
	58.42	1
	58.44	2
	58.46	1
	58.48	3
	58.5	3
	58.52	4
	58.54	5
	58.56	3
	58.58	2
	58.6	3
	58.62	1
	58.64	5
	58.66	6
	58.68	6
	58.7	0
	58.72	3
	58.74	4
	58.76	3
	58.78	4
	58.8	5
	58.82	6
	58.84	3
	58.86	1
	58.88	4
	58.9	0
	58.92	2
	58.94	3
	58.96	1
	58.98	4
	59	3
	59.02	4
	59.04	5
	59.06	1
	59.08	2
	59.1	5
	59.12	2
	59.14	2
	59.16	3
	59.18	2
	59.2	3
	59.22	3
	59.24	3
	59.26	2
	59.28	3
	59.3	1
	59.32	3
	59.34	3
	59.36	4
	59.38	1
	59.4	1
	59.42	3
	59.44	5
	59.46	3
	59.48	2
	59.5	5
	59.52	0
	59.54	4
	59.56	2
	59.58	1
	59.6	5
	59.62	2
	59.64	3
	59.66	4
	59.68	0
	59.7	3
	59.72	5
	59.74	4
	59.76	1
	59.78	5
	59.8	3
	59.82	0
	59.84	3
	59.86	4
	59.88	4
	59.9	3
	59.92	2
	59.94	2
	59.96	2
	59.98	1
	60	4
	60.02	3
	60.04	1
	60.06	2
	60.08	0
	60.1	3
	60.12	3
	60.14	4
	60.16	7
	60.18	4
	60.2	3
	60.22	4
	60.24	1
	60.26	2
	60.28	1
	60.3	0
	60.32	4
	60.34	3
	60.36	3
	60.38	3
	60.4	5
	60.42	5
	60.44	1
	60.46	2
	60.48	4
	60.5	1
	60.52	3
	60.54	2
	60.56	3
	60.58	4
	60.6	2
	60.62	1
	60.64	3
	60.66	9
	60.68	7
	60.7	2
	60.72	6
	60.74	3
	60.76	3
	60.78	1
	60.8	3
	60.82	4
	60.84	1
	60.86	6
	60.88	2
	60.9	3
	60.92	3
	60.94	2
	60.96	3
	60.98	1
	61	2
	61.02	5
	61.04	4
	61.06	4
	61.08	1
	61.1	3
	61.12	5
	61.14	3
	61.16	4
	61.18	0
	61.2	1
	61.22	1
	61.24	2
	61.26	3
	61.28	2
	61.3	3
	61.32	8
	61.34	4
	61.36	3
	61.38	4
	61.4	3
	61.42	4
	61.44	3
	61.46	1
	61.48	1
	61.5	4
	61.52	1
	61.54	3
	61.56	0
	61.58	0
	61.6	5
	61.62	4
	61.64	5
	61.66	2
	61.68	7
	61.7	3
	61.72	2
	61.74	6
	61.76	1
	61.78	4
	61.8	2
	61.82	2
	61.84	4
	61.86	5
	61.88	2
	61.9	1
[truncated: 1,755 more rows]

## Sheet: Figure 2e
Figure 2e	GI-XRD patterns of Cu_KI
					ICDD-PDF#	00-006-0246
		Intensity			Intensity	Miller index
	2theta	Cu_KI		2theta	CuI
	22	26		25.4793	100	111
	22.02	17		29.5043	12	200
	22.04	16		42.2142	55	220
	22.06	15		49.9601	30	311
	22.08	26		52.3247	6	222
	22.1	14		61.2223	8	400
	22.12	20		67.41	12	331
	22.14	26		69.4105	4	420
	22.16	12		77.1675	10	422
	22.18	16		82.8326	8	511
	22.2	21		92.1349	4	440
	22.22	17
	22.24	21
	22.26	21
	22.28	9
	22.3	24
	22.32	13
	22.34	8
	22.36	19
	22.38	18
	22.4	14
	22.42	14
	22.44	21
	22.46	11
	22.48	20
	22.5	16
	22.52	23
	22.54	20
	22.56	10
	22.58	13
	22.6	13
	22.62	18
	22.64	18
	22.66	18
	22.68	12
	22.7	14
	22.72	25
	22.74	11
	22.76	10
	22.78	18
	22.8	11
	22.82	27
	22.84	17
	22.86	14
	22.88	20
	22.9	19
	22.92	8
	22.94	14
	22.96	7
	22.98	15
	23	18
	23.02	19
	23.04	17
	23.06	17
	23.08	7
	23.1	17
	23.12	20
	23.14	21
	23.16	20
	23.18	19
	23.2	18
	23.22	22
	23.24	18
	23.26	12
	23.28	15
	23.3	18
	23.32	22
	23.34	15
	23.36	14
	23.38	17
	23.4	8
	23.42	14
	23.44	23
	23.46	8
	23.48	11
	23.5	13
	23.52	14
	23.54	15
	23.56	16
	23.58	12
	23.6	13
	23.62	17
	23.64	15
	23.66	10
	23.68	12
	23.7	15
	23.72	15
	23.74	14
	23.76	20
	23.78	8
	23.8	14
	23.82	15
	23.84	15
	23.86	12
	23.88	16
	23.9	14
	23.92	15
	23.94	15
	23.96	24
	23.98	18
	24	17
	24.02	15
	24.04	14
	24.06	17
	24.08	19
	24.1	14
	24.12	15
	24.14	14
	24.16	11
	24.18	19
	24.2	18
	24.22	12
	24.24	15
	24.26	17
	24.28	10
	24.3	18
	24.32	12
	24.34	14
	24.36	14
	24.38	16
	24.4	17
	24.42	10
	24.44	16
	24.46	15
	24.48	21
	24.5	15
	24.52	18
	24.54	12
	24.56	16
	24.58	15
	24.6	16
	24.62	17
	24.64	9
	24.66	17
	24.68	9
	24.7	12
	24.72	12
	24.74	17
	24.76	12
	24.78	17
	24.8	14
	24.82	23
	24.84	14
	24.86	14
	24.88	14
	24.9	15
	24.92	9
	24.94	19
	24.96	13
	24.98	19
	25	25
	25.02	31
	25.04	9
	25.06	18
	25.08	15
	25.1	18
	25.12	17
	25.14	18
	25.16	26
	25.18	23
	25.2	38
	25.22	41
	25.24	54
	25.26	54
	25.28	71
	25.3	96
	25.32	100
	25.34	153
	25.36	219
	25.38	277
	25.4	407
	25.42	445
	25.44	530
	25.46	557
	25.48	570
	25.5	516
	25.52	494
	25.54	380
	25.56	295
	25.58	210
	25.6	124
	25.62	81
	25.64	75
	25.66	59
	25.68	40
	25.7	38
	25.72	32
	25.74	20
	25.76	21
	25.78	25
	25.8	18
	25.82	18
	25.84	13
	25.86	13
	25.88	17
	25.9	21
	25.92	17
	25.94	9
	25.96	20
	25.98	13
	26	22
	26.02	21
	26.04	12
	26.06	11
	26.08	13
	26.1	11
	26.12	14
	26.14	13
	26.16	11
	26.18	18
	26.2	7
	26.22	12
	26.24	22
	26.26	13
	26.28	17
	26.3	14
	26.32	14
	26.34	8
	26.36	9
	26.38	8
	26.4	11
	26.42	12
	26.44	6
	26.46	14
	26.48	15
	26.5	9
	26.52	13
	26.54	14
	26.56	11
	26.58	11
	26.6	9
	26.62	12
	26.64	8
	26.66	8
	26.68	18
	26.7	6
	26.72	14
	26.74	15
	26.76	12
	26.78	11
	26.8	15
	26.82	9
	26.84	11
	26.86	13
	26.88	13
	26.9	15
	26.92	8
	26.94	9
	26.96	22
	26.98	16
	27	8
	27.02	11
	27.04	19
	27.06	15
	27.08	14
	27.1	9
	27.12	15
	27.14	16
	27.16	11
	27.18	12
	27.2	7
	27.22	8
	27.24	20
	27.26	11
	27.28	23
	27.3	17
	27.32	13
	27.34	10
	27.36	8
	27.38	13
	27.4	11
	27.42	13
	27.44	14
	27.46	11
	27.48	11
	27.5	16
	27.52	16
	27.54	11
	27.56	5
	27.58	11
	27.6	12
	27.62	14
	27.64	11
	27.66	9
	27.68	9
	27.7	11
	27.72	19
	27.74	15
	27.76	10
	27.78	12
	27.8	10
	27.82	10
	27.84	13
	27.86	14
	27.88	18
	27.9	9
	27.92	9
	27.94	17
	27.96	15
	27.98	18
	28	10
	28.02	7
	28.04	14
	28.06	8
	28.08	8
	28.1	7
	28.12	15
	28.14	8
	28.16	12
	28.18	11
	28.2	15
	28.22	15
	28.24	10
	28.26	14
	28.28	13
	28.3	6
	28.32	7
	28.34	7
	28.36	7
	28.38	12
	28.4	8
	28.42	10
	28.44	13
	28.46	6
	28.48	10
	28.5	3
	28.52	7
	28.54	10
	28.56	11
	28.58	12
	28.6	10
	28.62	11
	28.64	5
	28.66	12
	28.68	6
	28.7	5
	28.72	7
	28.74	13
	28.76	11
	28.78	9
	28.8	15
	28.82	10
	28.84	9
	28.86	7
	28.88	9
	28.9	8
	28.92	9
	28.94	11
	28.96	9
	28.98	13
	29	6
	29.02	7
	29.04	15
	29.06	15
	29.08	10
	29.1	16
	29.12	6
	29.14	14
	29.16	8
	29.18	9
	29.2	11
	29.22	10
	29.24	18
	29.26	11
	29.28	15
	29.3	9
	29.32	12
	29.34	13
	29.36	18
	29.38	22
	29.4	23
	29.42	27
	29.44	31
	29.46	33
	29.48	41
	29.5	31
	29.52	37
	29.54	32
	29.56	26
	29.58	30
	29.6	19
	29.62	15
	29.64	18
	29.66	17
	29.68	8
	29.7	17
	29.72	8
	29.74	14
	29.76	8
	29.78	14
	29.8	12
	29.82	6
	29.84	10
	29.86	13
	29.88	13
	29.9	10
	29.92	11
	29.94	11
	29.96	6
	29.98	10
	30	7
	30.02	6
	30.04	12
	30.06	15
	30.08	7
	30.1	9
	30.12	9
	30.14	9
	30.16	10
	30.18	8
	30.2	11
	30.22	10
	30.24	6
	30.26	12
	30.28	5
	30.3	14
	30.32	6
	30.34	10
	30.36	5
	30.38	8
	30.4	15
	30.42	7
	30.44	12
	30.46	6
	30.48	8
	30.5	10
	30.52	7
	30.54	15
	30.56	12
	30.58	13
	30.6	8
	30.62	16
	30.64	5
	30.66	15
	30.68	6
	30.7	11
	30.72	9
	30.74	6
	30.76	13
	30.78	9
	30.8	10
	30.82	4
	30.84	10
	30.86	9
	30.88	8
	30.9	3
	30.92	15
	30.94	7
	30.96	15
	30.98	6
	31	5
	31.02	10
	31.04	5
	31.06	15
	31.08	6
	31.1	6
	31.12	13
	31.14	6
	31.16	11
	31.18	8
	31.2	6
	31.22	9
	31.24	17
	31.26	10
	31.28	8
	31.3	10
	31.32	9
	31.34	9
	31.36	12
	31.38	7
	31.4	5
	31.42	10
	31.44	8
	31.46	5
	31.48	11
	31.5	7
	31.52	10
	31.54	7
	31.56	7
	31.58	4
	31.6	8
	31.62	7
	31.64	9
	31.66	7
	31.68	4
	31.7	15
	31.72	6
	31.74	5
	31.76	6
	31.78	9
	31.8	10
	31.82	8
	31.84	11
	31.86	9
	31.88	7
	31.9	4
	31.92	12
	31.94	6
	31.96	9
	31.98	13
	32	12
	32.02	6
	32.04	11
	32.06	4
	32.08	7
	32.1	4
	32.12	10
	32.14	6
	32.16	4
	32.18	8
	32.2	7
	32.22	7
	32.24	10
	32.26	3
	32.28	5
	32.3	7
	32.32	10
	32.34	7
	32.36	7
	32.38	10
	32.4	11
	32.42	5
	32.44	7
	32.46	6
	32.48	7
	32.5	6
	32.52	6
	32.54	4
	32.56	12
	32.58	8
	32.6	7
	32.62	7
	32.64	11
	32.66	13
	32.68	8
	32.7	9
	32.72	5
	32.74	10
	32.76	11
	32.78	11
	32.8	4
	32.82	13
	32.84	10
	32.86	8
	32.88	6
	32.9	9
	32.92	6
	32.94	8
	32.96	6
	32.98	8
	33	8
	33.02	7
	33.04	9
	33.06	5
	33.08	7
	33.1	8
	33.12	6
	33.14	7
	33.16	16
	33.18	5
	33.2	6
	33.22	8
	33.24	9
	33.26	14
	33.28	6
	33.3	9
	33.32	11
	33.34	9
	33.36	9
	33.38	9
	33.4	9
	33.42	8
	33.44	9
	33.46	12
	33.48	5
	33.5	14
	33.52	5
	33.54	9
	33.56	6
	33.58	9
	33.6	9
	33.62	10
	33.64	5
	33.66	13
	33.68	6
	33.7	9
	33.72	5
	33.74	7
	33.76	6
	33.78	12
	33.8	4
	33.82	12
	33.84	7
	33.86	4
	33.88	12
	33.9	3
	33.92	5
	33.94	5
	33.96	12
	33.98	10
	34	5
	34.02	7
	34.04	8
	34.06	4
	34.08	6
	34.1	4
	34.12	11
	34.14	4
	34.16	9
	34.18	2
	34.2	6
	34.22	5
	34.24	12
	34.26	9
	34.28	5
	34.3	9
	34.32	3
	34.34	5
	34.36	8
	34.38	4
	34.4	5
	34.42	7
	34.44	6
	34.46	2
	34.48	8
	34.5	3
	34.52	9
	34.54	6
	34.56	4
	34.58	5
	34.6	5
	34.62	10
	34.64	5
	34.66	9
	34.68	4
	34.7	5
	34.72	6
	34.74	9
	34.76	4
	34.78	6
	34.8	8
	34.82	8
	34.84	5
	34.86	8
	34.88	11
	34.9	3
	34.92	4
	34.94	12
	34.96	8
	34.98	8
	35	7
	35.02	4
	35.04	6
	35.06	7
	35.08	3
	35.1	10
	35.12	7
	35.14	10
	35.16	8
	35.18	1
	35.2	4
	35.22	4
	35.24	6
	35.26	9
	35.28	5
	35.3	8
	35.32	4
	35.34	7
	35.36	4
	35.38	7
	35.4	7
	35.42	5
	35.44	5
	35.46	8
	35.48	6
	35.5	3
	35.52	2
	35.54	7
	35.56	5
	35.58	9
	35.6	3
	35.62	11
	35.64	6
	35.66	7
	35.68	3
	35.7	9
	35.72	10
	35.74	7
	35.76	8
	35.78	7
	35.8	5
	35.82	6
	35.84	12
	35.86	12
	35.88	9
	35.9	8
	35.92	6
	35.94	4
	35.96	7
	35.98	4
	36	4
	36.02	12
	36.04	3
	36.06	7
	36.08	8
	36.1	4
	36.12	6
	36.14	11
	36.16	11
	36.18	3
	36.2	7
	36.22	6
	36.24	9
	36.26	6
	36.28	3
	36.3	7
	36.32	3
	36.34	5
	36.36	6
	36.38	7
	36.4	5
	36.42	4
	36.44	7
	36.46	5
	36.48	5
	36.5	8
	36.52	5
	36.54	8
	36.56	6
	36.58	6
	36.6	6
	36.62	3
	36.64	7
	36.66	4
	36.68	13
	36.7	14
	36.72	7
	36.74	5
	36.76	7
	36.78	6
	36.8	6
	36.82	7
	36.84	9
	36.86	9
	36.88	6
	36.9	4
	36.92	4
	36.94	6
	36.96	6
	36.98	6
	37	9
	37.02	11
	37.04	6
	37.06	3
	37.08	5
	37.1	10
	37.12	7
	37.14	4
	37.16	9
	37.18	8
	37.2	4
	37.22	4
	37.24	5
	37.26	3
	37.28	9
	37.3	9
	37.32	7
	37.34	4
	37.36	8
	37.38	11
	37.4	8
	37.42	5
	37.44	8
	37.46	8
	37.48	5
	37.5	10
	37.52	5
	37.54	4
	37.56	6
	37.58	4
	37.6	2
	37.62	6
	37.64	2
	37.66	5
	37.68	7
	37.7	16
	37.72	8
	37.74	3
	37.76	4
	37.78	6
	37.8	5
	37.82	3
	37.84	6
	37.86	7
	37.88	5
	37.9	7
	37.92	9
	37.94	6
	37.96	6
	37.98	0
	38	4
	38.02	11
	38.04	7
	38.06	7
	38.08	2
	38.1	9
	38.12	5
	38.14	6
	38.16	9
	38.18	9
	38.2	3
	38.22	6
	38.24	3
	38.26	4
	38.28	4
	38.3	6
	38.32	3
	38.34	6
	38.36	6
	38.38	7
	38.4	6
	38.42	3
	38.44	4
	38.46	6
	38.48	4
	38.5	2
	38.52	4
	38.54	10
	38.56	3
	38.58	6
	38.6	4
	38.62	7
	38.64	3
	38.66	1
	38.68	6
	38.7	4
	38.72	7
	38.74	5
	38.76	6
	38.78	6
	38.8	5
	38.82	10
	38.84	6
	38.86	6
	38.88	2
	38.9	8
	38.92	6
	38.94	7
	38.96	7
	38.98	2
	39	8
	39.02	4
	39.04	7
	39.06	4
	39.08	7
	39.1	6
	39.12	7
	39.14	4
	39.16	9
	39.18	8
	39.2	4
	39.22	5
	39.24	6
	39.26	4
	39.28	9
	39.3	6
	39.32	7
	39.34	5
	39.36	6
	39.38	5
	39.4	4
	39.42	7
	39.44	7
	39.46	6
	39.48	1
	39.5	8
	39.52	7
	39.54	4
	39.56	7
	39.58	4
	39.6	8
	39.62	7
	39.64	7
	39.66	3
	39.68	5
	39.7	7
	39.72	3
	39.74	7
	39.76	7
	39.78	4
	39.8	8
	39.82	6
	39.84	5
	39.86	3
	39.88	7
	39.9	6
	39.92	7
	39.94	11
	39.96	5
	39.98	7
	40	5
	40.02	3
	40.04	5
	40.06	7
	40.08	7
	40.1	2
	40.12	5
	40.14	12
	40.16	8
	40.18	5
	40.2	5
	40.22	6
	40.24	6
	40.26	7
	40.28	6
	40.3	4
	40.32	4
	40.34	7
	40.36	7
	40.38	8
	40.4	11
	40.42	5
	40.44	6
	40.46	3
	40.48	6
	40.5	5
	40.52	7
	40.54	8
	40.56	11
	40.58	3
	40.6	5
	40.62	9
	40.64	7
	40.66	6
	40.68	5
	40.7	0
	40.72	5
	40.74	5
	40.76	8
	40.78	6
	40.8	4
	40.82	2
	40.84	6
	40.86	3
	40.88	7
	40.9	5
	40.92	7
	40.94	5
	40.96	10
	40.98	7
	41	2
	41.02	10
	41.04	11
	41.06	8
	41.08	7
	41.1	9
	41.12	6
	41.14	11
	41.16	6
	41.18	6
	41.2	8
	41.22	5
	41.24	3
	41.26	5
	41.28	6
	41.3	7
	41.32	3
	41.34	4
	41.36	6
	41.38	6
	41.4	5
	41.42	9
	41.44	7
	41.46	8
	41.48	7
	41.5	4
	41.52	4
	41.54	2
	41.56	4
	41.58	3
	41.6	5
	41.62	6
	41.64	2
	41.66	5
	41.68	10
	41.7	3
	41.72	8
	41.74	7
	41.76	8
	41.78	4
	41.8	9
	41.82	5
	41.84	7
	41.86	6
	41.88	6
	41.9	6
	41.92	7
	41.94	6
	41.96	8
	41.98	10
	42	10
	42.02	9
	42.04	10
	42.06	13
	42.08	17
	42.1	19
	42.12	28
	42.14	45
	42.16	40
	42.18	54
	42.2	55
	42.22	57
	42.24	48
	42.26	57
	42.28	47
	42.3	37
	42.32	23
	42.34	17
	42.36	18
	42.38	17
	42.4	11
	42.42	13
	42.44	14
	42.46	5
	42.48	7
	42.5	7
	42.52	6
	42.54	2
	42.56	7
	42.58	6
	42.6	2
	42.62	9
	42.64	4
	42.66	9
	42.68	4
	42.7	6
	42.72	8
	42.74	8
	42.76	6
	42.78	3
	42.8	11
	42.82	6
	42.84	9
	42.86	10
	42.88	8
	42.9	13
	42.92	12
	42.94	16
	42.96	18
	42.98	21
	43	28
	43.02	26
	43.04	35
	43.06	46
	43.08	51
	43.1	67
	43.12	95
	43.14	106
	43.16	130
	43.18	152
	43.2	219
	43.22	296
	43.24	336
	43.26	413
	43.28	427
	43.3	513
	43.32	486
	43.34	499
	43.36	425
	43.38	381
	43.4	284
	43.42	259
	43.44	184
	43.46	132
	43.48	113
	43.5	72
	43.52	57
	43.54	47
	43.56	35
	43.58	17
	43.6	16
	43.62	12
	43.64	19
	43.66	22
	43.68	11
	43.7	11
	43.72	11
	43.74	15
	43.76	10
	43.78	8
	43.8	19
	43.82	11
	43.84	8
	43.86	4
	43.88	7
	43.9	3
	43.92	5
	43.94	3
	43.96	4
	43.98	9
	44	4
	44.02	2
	44.04	8
	44.06	4
	44.08	3
	44.1	10
	44.12	8
	44.14	4
	44.16	5
	44.18	5
	44.2	5
	44.22	9
	44.24	7
	44.26	8
	44.28	4
	44.3	8
	44.32	12
	44.34	6
	44.36	4
	44.38	1
	44.4	6
	44.42	6
	44.44	5
	44.46	8
	44.48	8
	44.5	4
	44.52	4
	44.54	5
	44.56	3
	44.58	5
	44.6	7
	44.62	6
	44.64	9
	44.66	1
	44.68	10
	44.7	6
	44.72	8
	44.74	4
	44.76	7
	44.78	12
	44.8	4
	44.82	4
	44.84	6
	44.86	9
	44.88	6
	44.9	6
	44.92	2
	44.94	6
	44.96	4
	44.98	3
	45	0
	45.02	2
	45.04	3
	45.06	2
	45.08	4
	45.1	5
	45.12	6
	45.14	5
	45.16	4
	45.18	10
	45.2	6
	45.22	9
	45.24	12
	45.26	5
	45.28	4
	45.3	5
	45.32	5
	45.34	8
	45.36	3
	45.38	5
	45.4	5
	45.42	5
	45.44	8
	45.46	4
	45.48	6
	45.5	4
	45.52	3
	45.54	10
	45.56	5
	45.58	9
	45.6	8
	45.62	3
	45.64	3
	45.66	3
	45.68	6
	45.7	2
	45.72	4
	45.74	2
	45.76	4
	45.78	10
	45.8	2
	45.82	7
	45.84	5
	45.86	5
	45.88	3
	45.9	1
	45.92	4
	45.94	5
	45.96	5
	45.98	6
	46	0
	46.02	8
	46.04	5
	46.06	2
	46.08	3
	46.1	4
	46.12	5
	46.14	4
	46.16	4
	46.18	2
	46.2	4
	46.22	7
	46.24	2
	46.26	8
	46.28	4
	46.3	4
	46.32	2
	46.34	7
	46.36	8
	46.38	4
	46.4	5
	46.42	5
	46.44	4
	46.46	7
	46.48	7
	46.5	9
	46.52	7
	46.54	1
	46.56	5
	46.58	8
	46.6	5
	46.62	3
	46.64	3
	46.66	2
	46.68	6
	46.7	1
	46.72	4
	46.74	10
	46.76	7
	46.78	5
	46.8	5
	46.82	11
	46.84	7
	46.86	7
	46.88	3
	46.9	9
	46.92	4
	46.94	5
	46.96	7
	46.98	3
	47	4
	47.02	6
	47.04	4
	47.06	2
	47.08	7
	47.1	4
	47.12	4
	47.14	8
	47.16	5
	47.18	5
	47.2	4
	47.22	5
	47.24	7
	47.26	3
	47.28	6
	47.3	5
	47.32	7
	47.34	4
	47.36	5
	47.38	5
	47.4	5
	47.42	1
	47.44	7
	47.46	8
	47.48	4
	47.5	6
	47.52	2
	47.54	5
	47.56	3
	47.58	3
	47.6	1
	47.62	4
	47.64	5
	47.66	4
	47.68	7
	47.7	6
	47.72	5
	47.74	3
	47.76	6
	47.78	2
	47.8	3
	47.82	5
	47.84	3
	47.86	1
	47.88	8
	47.9	5
	47.92	1
	47.94	2
	47.96	6
	47.98	4
	48	6
	48.02	6
	48.04	6
	48.06	9
	48.08	5
	48.1	8
	48.12	7
	48.14	4
	48.16	7
	48.18	8
	48.2	2
	48.22	1
	48.24	3
	48.26	7
	48.28	6
	48.3	4
	48.32	4
	48.34	4
	48.36	4
	48.38	5
	48.4	2
	48.42	6
	48.44	6
	48.46	6
	48.48	2
	48.5	3
	48.52	7
	48.54	2
	48.56	3
	48.58	2
	48.6	6
	48.62	2
	48.64	5
	48.66	1
	48.68	5
	48.7	7
	48.72	7
	48.74	6
	48.76	2
	48.78	4
	48.8	4
	48.82	5
	48.84	3
	48.86	6
	48.88	12
	48.9	5
	48.92	3
	48.94	7
	48.96	2
	48.98	4
	49	7
	49.02	3
	49.04	3
	49.06	3
	49.08	5
	49.1	3
	49.12	4
	49.14	3
	49.16	3
	49.18	4
	49.2	5
	49.22	4
	49.24	4
	49.26	5
	49.28	5
	49.3	3
	49.32	4
	49.34	4
	49.36	3
	49.38	3
	49.4	5
	49.42	3
	49.44	6
	49.46	6
	49.48	6
	49.5	5
	49.52	6
	49.54	7
	49.56	4
	49.58	6
	49.6	13
	49.62	5
	49.64	11
	49.66	4
	49.68	5
	49.7	14
	49.72	10
	49.74	11
	49.76	7
	49.78	20
	49.8	18
	49.82	33
	49.84	46
	49.86	52
	49.88	72
	49.9	75
	49.92	74
	49.94	76
	49.96	91
	49.98	88
	50	77
	50.02	52
	50.04	58
	50.06	38
	50.08	26
	50.1	37
	50.12	17
	50.14	25
	50.16	16
	50.18	19
	50.2	34
	50.22	22
	50.24	31
	50.26	31
	50.28	39
	50.3	47
	50.32	68
	50.34	84
	50.36	81
	50.38	100
	50.4	111
	50.42	121
	50.44	142
	50.46	140
	50.48	136
	50.5	109
	50.52	113
	50.54	76
	50.56	69
	50.58	51
	50.6	43
	50.62	28
	50.64	39
	50.66	32
	50.68	23
	50.7	31
	50.72	5
	50.74	19
	50.76	7
	50.78	12
	50.8	17
	50.82	5
	50.84	10
	50.86	7
	50.88	4
	50.9	7
	50.92	6
	50.94	6
	50.96	5
	50.98	5
	51	5
	51.02	7
	51.04	8
	51.06	8
	51.08	3
	51.1	3
	51.12	3
	51.14	4
	51.16	4
	51.18	7
	51.2	0
	51.22	5
	51.24	2
	51.26	1
	51.28	6
	51.3	2
	51.32	7
	51.34	6
	51.36	6
	51.38	1
	51.4	0
	51.42	2
	51.44	6
	51.46	5
	51.48	2
	51.5	4
	51.52	5
	51.54	4
	51.56	2
	51.58	1
	51.6	4
	51.62	5
	51.64	5
	51.66	5
	51.68	4
	51.7	5
	51.72	2
	51.74	3
	51.76	3
	51.78	4
	51.8	6
	51.82	4
	51.84	4
	51.86	2
	51.88	6
	51.9	3
	51.92	5
	51.94	5
	51.96	4
	51.98	6
	52	2
	52.02	1
	52.04	1
	52.06	4
	52.08	8
	52.1	4
	52.12	2
	52.14	6
	52.16	2
	52.18	6
	52.2	7
	52.22	5
	52.24	1
	52.26	4
	52.28	7
	52.3	9
	52.32	8
	52.34	5
	52.36	9
	52.38	5
	52.4	7
	52.42	1
	52.44	5
	52.46	5
	52.48	2
	52.5	5
	52.52	2
	52.54	2
	52.56	2
	52.58	2
	52.6	2
	52.62	1
	52.64	4
	52.66	1
	52.68	2
	52.7	7
	52.72	2
	52.74	5
	52.76	3
	52.78	3
	52.8	5
	52.82	4
	52.84	2
	52.86	2
	52.88	6
	52.9	4
	52.92	2
	52.94	4
	52.96	5
	52.98	1
	53	3
	53.02	2
	53.04	4
	53.06	2
	53.08	0
	53.1	1
	53.12	4
	53.14	3
	53.16	4
	53.18	4
	53.2	4
	53.22	2
	53.24	5
	53.26	2
	53.28	1
	53.3	3
	53.32	1
	53.34	5
	53.36	2
	53.38	2
	53.4	4
	53.42	3
	53.44	7
	53.46	4
	53.48	4
	53.5	5
	53.52	4
	53.54	6
	53.56	3
	53.58	2
	53.6	5
	53.62	1
	53.64	2
	53.66	2
	53.68	4
	53.7	5
	53.72	0
	53.74	2
	53.76	2
	53.78	6
	53.8	2
	53.82	2
	53.84	1
	53.86	3
	53.88	2
	53.9	3
	53.92	3
	53.94	2
	53.96	2
	53.98	2
	54	5
	54.02	2
	54.04	5
	54.06	1
	54.08	3
	54.1	5
	54.12	6
	54.14	1
	54.16	6
	54.18	2
	54.2	3
	54.22	0
	54.24	2
	54.26	8
	54.28	6
	54.3	3
	54.32	1
	54.34	2
	54.36	0
	54.38	1
	54.4	4
	54.42	2
	54.44	3
	54.46	5
	54.48	2
	54.5	5
	54.52	6
	54.54	3
	54.56	0
	54.58	4
	54.6	4
	54.62	6
	54.64	1
	54.66	3
	54.68	6
	54.7	4
	54.72	3
	54.74	4
	54.76	2
	54.78	2
	54.8	5
	54.82	2
	54.84	2
	54.86	0
	54.88	2
	54.9	5
	54.92	3
	54.94	4
	54.96	2
	54.98	5
	55	1
	55.02	4
	55.04	4
	55.06	4
	55.08	2
	55.1	1
	55.12	1
	55.14	1
	55.16	1
	55.18	3
	55.2	5
	55.22	3
	55.24	8
	55.26	1
	55.28	5
	55.3	3
	55.32	1
	55.34	1
	55.36	4
	55.38	6
	55.4	5
	55.42	0
	55.44	4
	55.46	3
	55.48	3
	55.5	5
	55.52	1
	55.54	3
	55.56	2
	55.58	1
	55.6	4
	55.62	1
	55.64	2
	55.66	4
	55.68	3
	55.7	4
	55.72	3
	55.74	6
	55.76	2
	55.78	2
	55.8	2
	55.82	2
	55.84	4
	55.86	7
	55.88	2
	55.9	2
	55.92	3
	55.94	3
	55.96	1
	55.98	0
	56	3
	56.02	2
	56.04	5
	56.06	3
	56.08	5
	56.1	2
	56.12	0
	56.14	4
	56.16	2
	56.18	2
	56.2	5
	56.22	0
	56.24	3
	56.26	5
	56.28	7
	56.3	1
	56.32	3
	56.34	4
	56.36	0
	56.38	2
	56.4	3
	56.42	4
	56.44	3
	56.46	1
	56.48	4
	56.5	4
	56.52	6
	56.54	5
	56.56	3
	56.58	6
	56.6	2
	56.62	3
	56.64	2
	56.66	3
	56.68	4
	56.7	5
	56.72	0
	56.74	2
	56.76	2
	56.78	4
	56.8	1
	56.82	2
	56.84	3
	56.86	3
	56.88	0
	56.9	4
	56.92	3
	56.94	1
	56.96	2
	56.98	3
	57	4
	57.02	3
	57.04	2
	57.06	4
	57.08	5
	57.1	2
	57.12	1
	57.14	1
	57.16	1
	57.18	3
	57.2	2
	57.22	2
	57.24	3
	57.26	2
	57.28	3
	57.3	6
	57.32	2
	57.34	3
	57.36	4
	57.38	2
	57.4	5
	57.42	1
	57.44	2
	57.46	6
	57.48	3
	57.5	3
	57.52	2
	57.54	5
	57.56	1
	57.58	3
	57.6	2
	57.62	5
	57.64	0
	57.66	2
	57.68	3
	57.7	4
	57.72	0
	57.74	5
	57.76	5
	57.78	4
	57.8	6
	57.82	2
	57.84	3
	57.86	3
	57.88	4
	57.9	2
	57.92	4
	57.94	4
	57.96	3
	57.98	2
	58	7
	58.02	2
	58.04	1
	58.06	2
	58.08	1
	58.1	2
	58.12	2
	58.14	7
	58.16	0
	58.18	4
	58.2	3
	58.22	2
	58.24	1
	58.26	2
	58.28	4
	58.3	5
	58.32	4
	58.34	5
	58.36	4
	58.38	1
	58.4	1
	58.42	3
	58.44	3
	58.46	6
	58.48	3
	58.5	3
	58.52	3
	58.54	7
	58.56	2
	58.58	4
	58.6	3
	58.62	2
	58.64	8
	58.66	3
	58.68	1
	58.7	1
	58.72	3
	58.74	2
	58.76	2
	58.78	3
	58.8	4
	58.82	1
	58.84	5
	58.86	2
	58.88	5
	58.9	1
	58.92	2
	58.94	2
	58.96	5
	58.98	3
	59	5
	59.02	3
	59.04	1
	59.06	2
	59.08	3
	59.1	1
	59.12	6
	59.14	3
	59.16	0
	59.18	1
	59.2	2
	59.22	4
	59.24	4
	59.26	1
	59.28	1
	59.3	6
	59.32	4
	59.34	1
	59.36	1
	59.38	2
	59.4	3
	59.42	2
	59.44	7
	59.46	2
	59.48	7
	59.5	1
	59.52	4
	59.54	1
	59.56	2
	59.58	3
	59.6	6
	59.62	3
	59.64	2
	59.66	8
	59.68	1
	59.7	4
	59.72	2
	59.74	3
	59.76	6
	59.78	4
	59.8	3
	59.82	1
	59.84	3
	59.86	4
	59.88	3
	59.9	4
	59.92	1
	59.94	1
	59.96	3
	59.98	3
	60	2
	60.02	2
	60.04	2
	60.06	2
	60.08	1
	60.1	3
	60.12	4
	60.14	3
	60.16	2
	60.18	1
	60.2	5
	60.22	1
	60.24	2
	60.26	2
	60.28	0
	60.3	3
	60.32	1
	60.34	1
	60.36	5
	60.38	3
	60.4	3
	60.42	2
	60.44	1
	60.46	0
	60.48	5
	60.5	2
	60.52	3
	60.54	4
	60.56	1
	60.58	4
	60.6	1
	60.62	1
	60.64	6
	60.66	4
	60.68	4
	60.7	5
	60.72	6
	60.74	4
	60.76	5
	60.78	4
	60.8	1
	60.82	10
	60.84	4
	60.86	3
	60.88	2
	60.9	5
	60.92	5
	60.94	5
	60.96	3
	60.98	3
	61	3
	61.02	4
	61.04	2
	61.06	1
	61.08	2
	61.1	7
	61.12	5
	61.14	5
	61.16	6
	61.18	4
	61.2	3
	61.22	8
	61.24	10
	61.26	8
	61.28	7
	61.3	6
	61.32	6
	61.34	7
	61.36	5
	61.38	2
	61.4	5
	61.42	2
	61.44	5
	61.46	3
	61.48	3
	61.5	8
	61.52	3
	61.54	1
	61.56	6
	61.58	1
	61.6	0
	61.62	1
	61.64	1
	61.66	4
	61.68	2
	61.7	4
	61.72	2
	61.74	1
	61.76	4
	61.78	1
	61.8	1
	61.82	0
	61.84	3
	61.86	1
	61.88	5
	61.9	4
[truncated: 1,755 more rows]

## Sheet: Figure 4a
Figure 4a	Atomic composition of electropolished Cu
	Electropolished Cu
		As-prep.	Atom	Data 1				Imm.	Atom	Data 1				Reduced	Atom	Data 1
			Cu	98.36					Cu	97.22					Cu	98.37
			O	1.64					O	2.78					O	1.63

## Sheet: Figure 4b
Figure 4b	Atomic composition of Cu_KCl
	Cu_KCl (50s, 1.1 V)
		As-prep.	Atom	Data 1	Data 2	Data 3		Imm.	Atom	Data 1	Data 2			Reduced	Atom	Data 1	Data 2
			Cu	57.09	60.84	60.18			Cu	72.75	70.38				Cu	92.92	92.2
			O	2.04	1.58	3.3			O	21.74	23.4				O	7.08	7.8
			Cl	40.87	37.57	36.52			Cl	5.51	6.22				Cl	0	0

## Sheet: Figure 4c
Figure 4c	Atomic composition of Cu_KBr
	Cu_KBr (50s, 0.18 V)
		As-prep.	Atom	Data 1	Data 2			Imm.	Atom	Data 1	Data 2			Reduced	Atom	Data 1	Data 2
			Cu	60.68	58.48				Cu	65.01	66.08				Cu	91.67	91.74
			O	2.77	1.96				O	26.27	24.67				O	8.07	7.98
			Br	36.55	39.56				Br	8.72	9.25				Br	0.26	0.28

## Sheet: Figure 4d
Figure 4d	Atomic composition of Cu_KI
	Cu_KI (50s, -0.2 V)
		As-prep.	Atom	Data 1	Data 2			Imm.	Atom	Data 1	Data 2			Reduced	Atom	Data 1	Data 2
			Cu	48.98	48.42				Cu	49.81	50.13				Cu	83.43	85.27
			O	16.08	16.04				O	17.26	18.12				O	16.52	14.62
			I	34.93	35.46				I	32.61	31.75				I	0.05	0.11

## Sheet: Figure 4e
Figure 4e	Molecular composition of electropolished Cu
	Electropolished Cu
		As-prep.	Species	Data 1				Imm.	Species	Data 1				Reduced	Species	Data 1
			Cu	98.3044					Cu	97.0563					Cu	98.3151
			Cu2O	1.69562					Cu2O	2.94367					Cu2O	1.68493

[truncated: 45 more sheets: Figure 4f, Figure 4g, Figure 4h, Figure 5, Figure 6, Figure 7a, Figure 7b, Figure 7c, Supp-Figure 1a, Supp-Figure 1b, Supp-Figure 1c, Supp-Figure 1d, Supp-Figure 1e, Supp-Figure 1f, Supp-Figure 2a,b, Supp-Figure 2c, Supp-Figure 2d, Supp-Figure 9a, Supp-Figure 9b, Supp-Figure 9c …]
